# Supplementary material for: Structure refinement of (NH4)3Al2(PO4)3 prepared by ionothermal synthesis in phospho­nium based ionic liquids – a redetermination
Source: Acta Crystallogr E Crystallogr Commun. 2019 Nov 19;75(Pt 12):1897–901. doi: 10.1107/S2056989019015330 (PMC6895951; doi:10.1107/S2056989019015330)
Supplement: Supplementary file 1 [file e-75-01897-sup1.cif]

##############################################################################
#                                                                            #
# This CIF contains the data in a paper accepted for publication in          #
# Acta Crystallographica Section E. It conforms to the requirements of       #
# Notes for Authors for Acta Crystallographica Section E, and has been       #
# peer reviewed under the auspices of the IUCr Commission on Journals.       #
#                                                                            #
# Full details of the Crystallographic Information File format               #
# are given in the paper "The Crystallographic Information File (CIF):       #
# a New Standard Archive File for Crystallography" by S. R. Hall, F. H.      #
# Allen and I. D. Brown [Acta Cryst. (1991), A47, 655-685].                  #
#                                                                            #
# The current version of the core CIF dictionary is obtainable from          #
# ftp://ftp.iucr.org/pub/cif_core.dic.                                       #
#                                                                            #
# Software is freely available for graphical display of the structure(s)     #
# in this CIF. For information consult the CIF software page                 #
# http://www.iucr.org/resources/cif/software.                                #
#                                                                            #
# This file may be used for bona fide research purposes within the           #
# scientific community so long as proper attribution is given to the journal # 
# article from which it was obtained.                                        #
#                                                                            #
##############################################################################
data_I
_audit_creation_method     "from EXP file using GSAS2CIF"
_journal_data_validation_number     ?
_journal_date_recd_electronic     2019-10-17
_journal_date_accepted     2019-11-13
_journal_name_full     'Acta Crystallographica, Section E'
_journal_year     2019
_journal_volume     75
_journal_issue     12
_journal_page_first     1897
_journal_page_last     1901
_journal_paper_category     GI
_journal_paper_doi     10.1107/S2056989019015330
_journal_coeditor_code     WM5528
_publ_contact_author_name     'Christopher P. Nicholas'
_publ_contact_author_address
;
Honeywell UOP Research
Des Plaines, IL 60201
USA
;
_publ_contact_author_email     'christopher.nicholas@uop.com'
_publ_contact_author_fax     ?
_publ_contact_author_phone     '(+1) 847-391-1261'
_publ_section_title
;
Structure refinement of (NH~4~)~3~Al~2~(PO~4~)~3~ prepared by ionothermal
synthesis in phosphonium based ionic liquids -- a redetermination
;
_publ_section_title_footnote     .
loop_
    _publ_author_name
    _publ_author_address
    'Nicholas, Christopher P.'
;
Exploratory Materials and Catalysis Research
Honeywell UOP
Des Plaines IL 60201, USA
;
    'Mowat, John P.S.'
;
Advanced Characterization
Honeywell UOP
Des Plaines IL 60201, USA
;
    'Broach, Robert W.'
;
Advanced Characterization
Honeywell UOP
Des Plaines IL 60201, USA
;
_publ_section_synopsis
;
The crystal structure of (NH~4~)~3~Al~2~(PO~4~)~3~ was refined by powder XRD
synchrotron data. (NH~4~)~3~Al~2~(PO~4~)~3~ is a member of the structural
family with formula <i>A</i>~3~Al~2~(PO~4~)~3~ where <i>A</i> is a group 1
element, of which the K and Rb forms are also known.
;
_pd_block_id     2011-03-01T13:51|34243-94|Bob_Broach|11BM
_chemical_name_systematic
;
Triammonium dialuminium tris(phosphate)
;
_chemical_name_common     ?
_chemical_formula_moiety     ?
_chemical_formula_sum     "Al2 H12 N3 O12 P3"
_chemical_formula_structural     ?
_chemical_formula_analytical     ?
_chemical_formula_iupac     "(N H4)3 Al2 (P O4)3"
_chemical_formula_weight     392.99
_chemical_melting_point     ?
_chemical_compound_source     ?
_symmetry_cell_setting     orthorhombic
_symmetry_space_group_name_H-M     "P n a 21"
_symmetry_space_group_name_Hall     'P 2c -2n'
loop_
    _symmetry_equiv_pos_site_id
    _symmetry_equiv_pos_as_xyz
    1 +x,+y,+z
    2 -x+1/2,+y+1/2,+z+1/2
    3 +x+1/2,-y+1/2,+z
    4 -x,-y,+z+1/2
_cell_length_a     8.98884(6)
_cell_length_b     17.01605(10)
_cell_length_c     8.67653(5)
_cell_angle_alpha     90.0
_cell_angle_beta     90.0
_cell_angle_gamma     90.0
_cell_volume     1327.114(17)
_cell_formula_units_Z     4
_cell_measurement_temperature     100
_cell_special_details     ?
_exptl_crystal_density_diffrn     ?
_exptl_crystal_density_meas     ?
_exptl_crystal_density_method     ?
_exptl_crystal_F_000     ?
_pd_char_colour     white
_pd_char_particle_morphology     ?
_exptl_absorpt_coefficient_mu     0.124
_exptl_absorpt_correction_type     none
_exptl_absorpt_process_details
;
;
_exptl_special_details     ?
_diffrn_ambient_temperature     100
_diffrn_source     ?
_diffrn_radiation_type     synchrotron
_diffrn_radiation_wavelength     0.373811
_diffrn_radiation_monochromator     ?
_diffrn_measurement_device_type     11BM_synchrotron
_diffrn_detector     ?
_pd_instr_dist_src/mono     ?
_pd_instr_dist_mono/spec     ?
_pd_instr_dist_src/spec     ?
_pd_instr_dist_spec/anal     ?
_pd_instr_dist_anal/detc     ?
_pd_instr_dist_spec/detc     ?
_pd_instr_location     ?
_diffrn_radiation_probe     x-ray
loop_
    _refln_index_h
    _refln_index_k
    _refln_index_l
    _refln_observed_status
    _refln_F_squared_meas
    _refln_F_squared_calc
    _refln_phase_calc
    _refln_d_spacing
    _gsas_i100_meas
    0 2 0 o 11251.755 11531.397 180.00 8.50802 64.90
    1 1 0 o 1152.973 1066.667 0.00 7.94802 11.61
    0 1 1 o 55.965 37.569 86.70 7.72966 0.53
    1 2 0 o 84.618 46.055 0.00 6.17907 0.51
    1 1 1 o 7258.402 7302.134 -40.37 5.86075 79.48
    1 2 1 o 202.808 2.704 -7.55 5.03317 1.64
    1 3 0 o 9504.041 9041.463 180.00 4.79687 34.87
    0 3 1 o 222.301 217.561 -93.69 4.74758 0.80
    2 0 0 o 36527.84 34040.211 180.00 4.49442 58.83
    2 1 0 o 259.546 275.094 -180.00 4.34540 0.78
    0 0 2 o 66639.58 62160.79 49.69 4.33826 100.00
    0 4 0 o 7045.883 7186.924 0.00 4.25401 10.17
    1 3 1 o 16306.553 16160.534 -113.40 4.19802 91.66
    2 0 1 o 17771.350 18210.152 24.30 3.99079 45.14
    2 2 0 o 3.330 4.253 180.00 3.97401 0.01
    2 1 1 o 208.959 250.487 79.94 3.88536 1.01
    0 2 2 o 12606.853 12250.631 149.93 3.86483 30.04
    1 4 0 o 1335.498 1329.086 -180.00 3.84515 3.15
    1 1 2 o 7439.293 7662.467 66.36 3.80794 34.41
    2 2 1 o 9020.880 9028.233 -137.01 3.61306 37.57
    1 2 2 o 577.422 575.429 29.33 3.55055 2.32
    2 3 0 o 352.741 199.031 0.00 3.52260 0.70
    1 4 1 o 359.620 203.003 -172.03 3.51541 1.42
    2 3 1 o 299.914 55.824 149.64 3.26386 1.02
    1 3 2 o 6690.202 6216.738 -108.38 3.21756 22.11
    1 5 0 o 24464.211 24594.256 0.00 3.18274 39.55
    0 5 1 o 994.475 1069.591 89.16 3.16822 1.59
    2 0 2 o 30584.406 30651.461 -156.39 3.12136 47.56
    2 4 0 o 16008.474 15823.443 -180.00 3.08954 24.39
    2 1 2 o 29.580 36.128 -0.74 3.07014 0.09
    0 4 2 o 7303.072 7455.645 27.51 3.03739 10.75
    3 1 0 o 13539.563 12939.000 -180.00 2.95088 18.82
    1 5 1 o 4567.841 4092.873 0.32 2.98805 13.02
    2 2 2 o 4044.335 3994.044 -58.88 2.93038 11.09
    2 4 1 o 16269.537 16065.375 118.20 2.91052 44.00
    1 4 2 o 366.536 398.035 100.88 2.87755 0.97
    3 2 0 o 11.820 16.626 -180.00 2.82615 0.02
    0 1 3 o 111.648 132.148 -0.60 2.85128 0.14
    0 6 0 o 30992.756 32268.615 0.00 2.83601 19.90
    3 1 1 o 314.476 308.399 26.12 2.79373 0.78
    2 3 2 o 238.594 306.291 -45.23 2.73463 0.57
    3 2 1 o 80.420 101.938 -67.32 2.68719 0.19
    1 1 3 o 7706.496 7745.193 76.93 2.71783 18.18
    2 5 0 o 2254.882 2057.573 -180.00 2.71315 2.65
    1 6 0 o 536.475 571.982 180.00 2.70459 0.63
    3 3 0 o 1592.116 1942.794 0.00 2.64934 1.78
    1 2 3 o 510.174 509.172 -135.92 2.61944 1.12
    2 5 1 o 2563.324 2379.561 85.62 2.58950 5.49
    1 6 1 o 126.515 110.938 97.37 2.58206 0.27
    0 3 3 o 1489.945 1333.806 -169.48 2.57655 1.58
    3 3 1 o 2546.595 2504.549 95.61 2.53385 5.22
    1 5 2 o 526.008 371.834 -43.72 2.56620 1.11
    2 4 2 o 796.622 753.862 141.74 2.51659 1.61
    3 4 0 o 7753.564 7640.490 0.00 2.44964 7.43
    1 3 3 o 5831.435 5742.738 -93.91 2.47681 11.43
    3 1 2 o 2225.992 2235.334 -34.08 2.43994 4.23
    2 0 3 o 5467.379 5588.797 79.45 2.43212 5.17
    2 1 3 o 3041.203 3025.433 -117.78 2.40765 5.63
    2 6 0 o 6648.834 6819.747 180.00 2.39843 6.11
    3 4 1 o 714.951 718.329 -152.16 2.35748 1.27
    0 6 2 o 21455.531 21786.119 57.73 2.37379 19.32
    3 2 2 o 997.399 986.693 56.31 2.36800 1.79
    1 7 0 o 8701.396 7993.112 180.00 2.34657 7.66
    0 7 1 o 1525.124 1552.102 -153.08 2.34073 1.34
    2 2 3 o 4155.475 4230.947 -100.42 2.33845 7.26
    2 6 1 o 417.645 404.502 -77.52 2.31174 0.71
    1 4 3 o 1608.996 1550.000 93.00 2.31134 2.75
    2 5 2 o 109.981 77.998 111.74 2.30033 0.19
    1 6 2 o 367.074 338.655 -127.31 2.29511 0.62
    3 5 0 o 2675.429 3079.033 180.00 2.24887 2.16
    4 0 0 o 101.449 117.016 0.00 2.24721 0.04
    1 7 1 o 3500.513 3371.975 -136.56 2.26519 5.74
    3 3 2 o 2955.162 2734.196 -141.48 2.26106 4.83
    4 1 0 o 780.070 692.135 180.00 2.22787 0.62
    2 3 3 o 876.860 830.303 7.87 2.23529 1.40
    0 5 3 o 1819.989 1692.792 -164.21 2.20384 1.41
    3 5 1 o 5019.896 4936.549 75.72 2.17694 7.61
    4 0 1 o 1370.239 1335.694 179.99 2.17543 1.04
    4 2 0 o 1200.128 1157.720 0.00 2.17270 0.91
    0 0 4 o 12458.099 12023.780 114.63 2.16913 4.69
    4 1 1 o 970.256 958.049 -116.27 2.15787 1.44
    1 5 3 o 1850.164 1931.961 19.71 2.14045 2.71
    2 7 0 o 64.636 66.578 0.00 2.13816 0.05
    3 4 2 o 47.627 48.674 -177.88 2.13308 0.07
    4 2 1 o 3608.187 3772.113 75.88 2.10762 5.13
    0 2 4 o 17426.123 16665.064 -162.39 2.10190 12.31
    0 8 0 o 4079.451 4356.375 180.00 2.12701 1.48
    1 1 4 o 980.718 881.415 -142.05 2.09260 1.37
    4 3 0 o 3156.794 3193.277 0.00 2.08921 2.20
    2 4 3 o 1732.909 1856.972 -157.90 2.11140 2.47
    2 7 1 o 133.066 159.025 -15.15 2.07605 0.18
    2 6 2 o 1105.098 1006.763 -167.15 2.09901 1.56
    3 6 0 o 27.602 24.436 180.00 2.05969 0.02
    1 2 4 o 1141.024 955.274 82.08 2.04669 1.53
    1 8 0 o 14.055 14.935 0.00 2.06985 0.01
    3 1 3 o 1568.890 1666.216 74.86 2.06552 2.14
    1 7 2 o 224.661 237.092 154.29 2.06398 0.31
    4 3 1 o 1032.133 1003.801 -4.18 2.03116 1.36
    3 6 1 o 251.126 202.245 120.25 2.00400 0.32
    3 2 3 o 875.922 815.213 -26.75 2.02133 1.14
    3 5 2 o 2447.836 2294.752 171.67 1.99656 3.12
    4 0 2 o 9593.765 9034.207 -38.02 1.99540 6.11
    1 8 1 o 1451.687 1377.155 -64.71 2.01335 1.88
    4 4 0 o 778.843 801.368 0.00 1.98701 0.49
    4 1 2 o 259.319 247.176 28.76 1.98182 0.33
    2 5 3 o 214.753 201.030 -120.22 1.97875 0.27
    1 3 4 o 1367.393 1298.871 29.87 1.97645 1.71
    1 6 3 o 117.996 112.471 -150.47 1.97542 0.15
    3 3 3 o 303.805 264.609 -126.79 1.95358 0.37
    2 0 4 o 3158.292 2743.427 172.16 1.95352 1.93
    4 2 2 o 639.720 535.302 -117.65 1.94268 0.77
    2 1 4 o 505.392 451.928 76.55 1.94077 0.61
    4 4 1 o 5307.125 5143.047 -92.70 1.93686 6.37
    0 4 4 o 161.999 165.961 154.48 1.93242 0.10
    2 8 0 o 0.000 0.000 0.00 1.92257 0.00
    2 7 2 o 701.194 774.880 -29.44 1.91787 0.83
    2 2 4 o 10234.365 9813.620 -3.97 1.90397 11.88
    1 4 4 o 616.941 607.578 154.04 1.88925 0.70
    0 8 2 o 1518.216 1470.845 -124.64 1.90981 0.89
    3 7 0 o 4428.629 4513.598 0.00 1.88774 2.53
    4 3 2 o 601.318 572.430 140.50 1.88231 0.68
    2 8 1 o 4171.960 4215.201 -179.54 1.87705 4.71
    4 5 0 o 17.267 18.338 0.00 1.87527 0.01
    3 4 3 o 343.796 357.104 32.77 1.86925 0.38
    1 8 2 o 1107.280 1110.420 92.31 1.86811 1.24
    0 7 3 o 743.540 739.317 -156.30 1.86087 0.41
    3 6 2 o 577.988 576.368 76.81 1.86064 0.64
    1 9 0 o 2132.763 2184.581 180.00 1.85019 1.17
    2 3 4 o 205.268 200.961 127.91 1.84704 0.22
    2 6 3 o 289.384 277.303 77.70 1.84620 0.32
    3 7 1 o 433.024 392.765 -65.29 1.84459 0.47
    4 5 1 o 1412.894 1493.757 -75.00 1.83294 1.52
    0 9 1 o 828.686 819.314 -156.76 1.84732 0.45
    1 7 3 o 223.541 259.304 119.53 1.82223 0.24
    5 1 0 o 129.869 132.060 0.00 1.78782 0.07
    1 9 1 o 655.183 701.527 131.77 1.80950 0.69
    4 4 2 o 3855.649 3978.494 63.88 1.80653 4.03
    1 5 4 o 2487.898 2506.052 92.24 1.79244 2.56
    5 2 0 o 121.907 121.236 180.00 1.75893 0.06
    3 5 3 o 2240.699 2117.542 154.28 1.77533 2.26
    2 4 4 o 1579.935 1494.012 -73.25 1.77528 1.59
    4 0 3 o 9455.730 8916.438 -117.00 1.77451 4.77
    5 1 1 o 2084.307 2182.228 -150.90 1.75103 2.05
    4 1 3 o 148.384 151.742 -4.19 1.76494 0.15
    4 6 0 o 10.706 10.617 0.00 1.76130 0.01
    2 8 2 o 3600.759 3529.679 -115.73 1.75770 3.56
    3 1 4 o 1976.728 2091.626 18.39 1.74774 1.93
    0 1 5 o 1146.896 1202.999 -26.00 1.72635 0.55
    5 2 1 o 988.497 1034.416 -125.37 1.72386 0.94
    2 9 0 o 406.035 437.552 -180.00 1.74275 0.20
    4 2 3 o 2797.054 2680.812 60.80 1.73713 2.70
    3 8 0 o 4172.071 4249.916 0.00 1.73442 2.01
    5 3 0 o 4711.210 4739.198 0.00 1.71375 2.22
    3 7 2 o 2753.400 2774.168 -33.47 1.73097 2.64
    4 6 1 o 1041.113 1100.338 108.43 1.72609 0.99
    0 6 4 o 3065.638 3182.033 159.10 1.72294 1.46
    4 5 2 o 51.211 54.318 63.35 1.72133 0.05
    3 2 4 o 200.078 213.958 -124.32 1.72072 0.19
    2 7 3 o 637.370 661.858 -36.27 1.71932 0.60
    1 1 5 o 5460.598 5626.789 125.64 1.69537 5.03
    2 9 1 o 97.505 109.572 -175.18 1.70862 0.09
    1 9 2 o 3582.459 3437.197 -62.85 1.70188 3.32
    0 10 0 o 14501.590 14003.098 0.00 1.70160 3.36
    5 3 1 o 7235.736 7182.519 -36.32 1.68126 6.55
    3 8 1 o 519.510 510.152 17.71 1.70077 0.48
    2 5 4 o 141.104 149.024 130.97 1.69423 0.13
    4 3 3 o 169.108 175.159 40.24 1.69357 0.16
    1 6 4 o 476.221 462.558 10.56 1.69214 0.44
    1 2 5 o 803.742 810.001 -85.18 1.67067 0.72
    1 8 3 o 259.241 257.782 -36.50 1.68320 0.24
    0 3 5 o 305.264 299.631 -116.23 1.65938 0.13
    3 3 4 o 2117.514 2148.960 -102.28 1.67835 1.91
    3 6 3 o 417.398 432.855 -115.15 1.67772 0.38
    5 4 0 o 182.956 180.335 180.00 1.65597 0.08
    5 1 2 o 205.277 181.094 74.95 1.65296 0.18
    1 10 0 o 1942.391 1918.029 -180.00 1.67191 0.87
    4 7 0 o 389.790 380.520 -180.00 1.65013 0.17
    1 3 5 o 2653.789 2466.438 -37.31 1.63181 2.27
    5 2 2 o 71.060 67.589 -44.48 1.63005 0.06
    5 4 1 o 1657.964 1668.058 26.74 1.62661 1.41
    1 10 1 o 1341.250 1362.812 72.25 1.64171 1.16
    4 4 3 o 1543.883 1554.114 -57.72 1.63774 1.33
    4 6 2 o 4662.785 4321.154 -25.89 1.63193 3.98
    3 4 4 o 523.925 551.869 -169.20 1.62397 0.44
    4 7 1 o 380.729 365.671 -95.55 1.62107 0.32
    2 0 5 o 9533.443 9017.952 127.73 1.61883 4.01
    2 9 2 o 481.689 452.120 -144.23 1.61714 0.40
    5 3 2 o 3904.941 3714.329 97.83 1.59389 3.18
    2 1 5 o 417.420 380.330 -118.58 1.61156 0.35
    3 8 2 o 452.176 422.341 -27.66 1.61048 0.38
    2 6 4 o 1077.129 1040.043 -64.88 1.60878 0.89
    5 5 0 o 4459.418 4544.301 0.00 1.58960 1.81
    2 8 3 o 8829.105 8603.123 -104.51 1.60109 7.26
    1 4 5 o 67.801 77.782 142.87 1.58169 0.05
    3 9 0 o 256.293 245.010 -180.00 1.59896 0.11
    1 7 4 o 527.763 494.394 -121.35 1.59285 0.43
    2 10 0 o 2397.010 2291.694 -180.00 1.59137 0.97
    2 2 5 o 5326.348 5346.235 -60.89 1.59030 4.32
    0 10 2 o 2712.046 2814.104 -13.30 1.58411 1.09
    0 9 3 o 19.057 21.101 -59.44 1.58253 0.01
    3 7 3 o 413.199 500.667 38.64 1.58081 0.33
    5 5 1 o 2924.152 2922.161 -93.51 1.56358 2.29
    4 5 3 o 2.587 2.367 71.60 1.57346 0.00
    3 9 1 o 6770.167 6185.360 121.24 1.57248 5.37
    2 10 1 o 10715.779 10822.593 102.15 1.56526 8.42
    5 4 2 o 1035.323 1048.705 162.82 1.54709 0.80
    0 5 5 o 105.622 104.629 148.65 1.54593 0.04
    4 8 0 o 4641.058 4419.132 0.00 1.54477 1.78
    3 5 4 o 1478.688 1488.525 137.41 1.56124 1.16
    4 0 4 o 11130.175 11225.736 49.95 1.56068 4.35
    1 10 2 o 1984.198 2006.800 159.18 1.56007 1.55
    1 9 3 o 3104.841 3063.049 -72.73 1.55856 2.42
    2 3 5 o 318.208 313.148 27.99 1.55667 0.25
    4 1 4 o 665.273 680.910 -54.99 1.55416 0.52
    4 7 2 o 30.889 29.796 142.28 1.54233 0.02
    1 5 5 o 8743.957 8566.286 83.75 1.52356 6.51
    4 8 1 o 2455.018 2329.534 39.25 1.52085 1.82
    4 2 4 o 839.506 897.890 -167.66 1.53507 0.63
    5 6 0 o 27.743 26.236 0.00 1.51839 0.01
    1 11 0 o 931.760 886.078 0.00 1.52450 0.35
    0 11 1 o 888.406 891.997 -156.62 1.52290 0.33
    2 7 4 o 1106.408 1106.535 31.66 1.52274 0.82
    5 1 3 o 921.410 868.694 -94.10 1.52073 0.68
    0 8 4 o 2561.655 2388.074 125.28 1.51870 0.95
    6 0 0 o 1429.371 1441.995 0.00 1.49814 0.26
    2 4 5 o 1268.168 1267.527 22.10 1.51298 0.93
    5 6 1 o 1414.842 1435.630 -141.02 1.49566 1.02
    5 5 2 o 1149.933 1192.852 -4.74 1.49256 0.82
    6 1 0 o 1481.904 1532.758 0.00 1.49237 0.53
    4 3 4 o 825.014 809.641 124.64 1.50476 0.60
    4 6 3 o 1542.645 1492.714 132.54 1.50430 1.12
    5 2 3 o 38.606 37.288 147.98 1.50283 0.03
    1 11 1 o 4016.062 3981.304 -64.87 1.50150 2.91
    3 9 2 o 8096.258 8035.392 119.75 1.50030 5.85
    1 8 4 o 218.915 220.155 127.42 1.49747 0.16
    3 1 5 o 2316.722 2339.685 -136.56 1.49583 1.66
    2 10 2 o 2040.146 2120.816 -170.56 1.49402 1.46
    3 6 4 o 795.300 827.400 -163.70 1.49361 0.57
    2 9 3 o 985.423 1026.355 71.01 1.49270 0.70
    6 0 1 o 6850.958 6607.005 113.42 1.47629 2.40
    6 2 0 o 4465.691 4343.233 -180.00 1.47544 1.56
    3 8 3 o 693.145 738.703 32.21 1.48745 0.49
    6 1 1 o 125.958 139.111 178.92 1.47077 0.09
    3 10 0 o 1.716 1.520 0.00 1.47965 0.00
    3 2 5 o 1367.197 1253.873 53.12 1.47879 0.96
    2 5 5 o 40.327 38.848 125.77 1.46187 0.03
    1 6 5 o 266.564 251.135 -96.64 1.46053 0.18
    5 3 3 o 5401.165 5307.390 47.27 1.47435 3.77
    4 8 2 o 1369.413 1365.625 107.42 1.45526 0.93
    6 2 1 o 6767.507 6745.780 -64.83 1.45456 4.60
    4 4 4 o 1768.872 1735.992 -173.85 1.46519 1.22
    6 3 0 o 1936.163 2014.941 -180.00 1.44847 0.65
    2 11 0 o 1420.068 1406.464 -180.00 1.46270 0.49
    4 9 0 o 1686.219 1665.722 0.00 1.44674 0.57
    0 0 6 o 14966.499 15010.604 -40.45 1.44609 2.51
    5 7 0 o 1281.562 1301.186 180.00 1.44543 0.43
    3 10 1 o 570.895 520.121 -59.08 1.45859 0.39
    3 3 5 o 761.942 833.730 -29.65 1.45163 0.52
    5 4 3 o 768.464 725.903 86.30 1.43708 0.51
    5 6 2 o 248.239 252.639 -46.34 1.43315 0.16
    1 10 3 o 118.536 116.134 118.45 1.44746 0.08
    6 3 1 o 798.251 793.791 -11.45 1.42869 0.52
    2 11 1 o 2354.014 2342.045 79.68 1.44235 1.57
    4 9 1 o 659.970 591.000 -72.27 1.42704 0.43
    5 7 1 o 431.111 388.628 36.68 1.42578 0.28
    0 2 6 o 14762.058 13353.138 177.56 1.42564 4.82
    2 8 4 o 2815.575 2706.748 -35.26 1.43877 1.87
    1 11 2 o 1444.689 1386.778 74.54 1.43828 0.96
    1 1 6 o 241.731 211.786 -104.79 1.42273 0.16
    4 7 3 o 215.440 219.493 78.89 1.43326 0.14
    6 0 2 o 65.467 58.309 30.74 1.41608 0.02
    6 4 0 o 2031.085 1902.309 -180.00 1.41307 0.65
    0 7 5 o 567.952 524.746 -72.05 1.41236 0.18
    6 1 2 o 779.769 721.378 -65.77 1.41120 0.50
    3 7 4 o 6431.133 5869.114 -9.40 1.42400 4.19
    1 2 6 o 105.618 97.875 -124.46 1.40804 0.07
    2 6 5 o 496.025 450.976 170.84 1.40591 0.32
    4 5 4 o 2009.221 1782.261 -79.41 1.41862 1.30
    0 12 0 o 1.154 1.036 180.00 1.41800 0.00
    3 4 5 o 19.883 17.519 -99.91 1.41601 0.01
    6 2 2 o 3123.552 3073.984 -168.33 1.39686 1.96
    1 7 5 o 1277.997 1320.015 -168.33 1.39524 0.80
    6 4 1 o 30.063 31.517 32.08 1.39470 0.02
    1 9 4 o 2557.859 2362.975 7.15 1.40767 1.63
    5 5 3 o 3232.534 3452.140 -95.51 1.39306 2.02
    1 12 0 o 812.557 711.137 0.00 1.40068 0.26
    3 10 2 o 182.342 160.750 49.87 1.40043 0.11
    3 9 3 o 3185.070 2887.186 -157.45 1.39934 2.00
    1 3 6 o 2632.938 2638.677 134.62 1.38454 1.62
    2 10 3 o 983.636 1066.974 -169.71 1.39425 0.61
    2 0 6 o 143.228 143.749 -154.73 1.37659 0.04
    3 11 0 o 812.290 805.202 -180.00 1.37454 0.25
    6 3 2 o 87.617 88.566 -148.73 1.37391 0.05
    5 8 0 o 856.158 881.751 -180.00 1.37303 0.26
    2 11 2 o 922.907 904.181 -120.47 1.38604 0.57
    4 9 2 o 250.413 259.373 -51.78 1.37244 0.15
    2 1 6 o 166.718 170.753 174.74 1.37210 0.10
    5 7 2 o 1258.706 1261.202 166.03 1.37131 0.76
    6 5 0 o 587.986 587.778 -180.00 1.37116 0.18
    1 12 1 o 1618.505 1625.385 -88.80 1.38278 0.99
    0 4 6 o 2276.306 2249.788 -151.38 1.36914 0.69
    5 1 4 o 509.423 549.667 -109.26 1.37961 0.31
    4 8 3 o 1568.370 1595.363 88.66 1.36259 0.94
    3 5 5 o 5146.195 5215.976 -154.35 1.37385 3.12
    4 0 5 o 2524.428 2599.980 -110.68 1.37347 0.77
    2 2 6 o 8137.977 7936.665 1.48 1.35891 4.83
    3 11 1 o 269.628 273.094 103.05 1.35761 0.16
    4 10 0 o 3591.875 3554.165 0.00 1.35658 1.06
    4 1 5 o 149.207 147.573 6.38 1.36902 0.09
    5 8 1 o 203.314 200.305 34.19 1.35615 0.12
    4 6 4 o 3103.302 3091.782 44.93 1.36731 1.86
    6 5 1 o 601.741 596.667 67.97 1.35435 0.35
    1 4 6 o 220.527 220.232 -147.11 1.35353 0.13
    5 2 4 o 899.023 931.909 -33.77 1.36620 0.54
    0 11 3 o 544.709 603.851 -89.42 1.36406 0.16
    2 7 5 o 847.840 857.541 -32.67 1.34740 0.49
    2 9 4 o 150.593 149.727 -104.88 1.35858 0.09
    5 6 3 o 1.999 2.060 89.98 1.34438 0.00
    6 4 2 o 663.241 675.385 -75.20 1.34359 0.38
    4 2 5 o 3921.193 3831.555 75.49 1.35591 2.32
    3 8 4 o 29.970 29.588 139.29 1.35462 0.02
    4 10 1 o 4240.471 4307.399 -89.89 1.34029 2.45
    2 12 0 o 7.235 7.510 0.00 1.35230 0.00
    2 3 6 o 692.746 680.217 -81.74 1.33775 0.40
    1 11 3 o 868.251 898.345 17.54 1.34862 0.51
    0 12 2 o 12816.251 13028.976 110.42 1.34783 3.74
    5 3 4 o 3232.030 3346.847 168.30 1.34471 1.88
    6 0 3 o 2965.051 3143.519 -149.18 1.33026 0.84
    1 8 5 o 20.580 21.631 141.46 1.32980 0.01
    3 6 5 o 26.138 28.667 92.78 1.32709 0.01
    0 10 4 o 3392.101 3315.203 62.08 1.33882 0.98
    6 1 3 o 123.397 133.055 73.11 1.32622 0.07
    6 6 0 o 811.305 861.858 180.00 1.32467 0.23
    2 12 1 o 7420.012 7234.873 -75.75 1.33616 4.26
    4 3 5 o 1943.610 1951.234 120.18 1.33489 1.11
    1 12 2 o 475.211 486.320 -19.58 1.33293 0.27
    1 5 6 o 2159.851 1883.319 -41.06 1.31657 1.20
    5 4 4 o 605.504 532.597 153.56 1.31624 0.34
    6 2 3 o 1070.538 924.484 -3.15 1.31430 0.59
    4 7 4 o 53.854 45.066 160.30 1.31331 0.03
    1 10 4 o 207.135 221.197 -100.66 1.32421 0.12
    3 11 2 o 1899.294 1664.517 -78.54 1.31034 1.05
    2 4 6 o 755.465 684.310 43.33 1.30972 0.42
    6 6 1 o 1009.770 928.182 154.54 1.30950 0.56
    5 8 2 o 721.742 678.510 134.78 1.30903 0.40
    6 5 2 o 61.121 62.651 -134.32 1.30741 0.03
    3 10 3 o 878.692 743.520 -124.61 1.31727 0.49
    5 9 0 o 2529.309 2698.528 0.00 1.30282 0.69
    3 1 6 o 3069.119 3088.180 118.58 1.29855 1.67
    4 4 5 o 2415.878 2552.332 -79.35 1.30703 1.33
    6 3 3 o 295.845 278.624 -101.19 1.29512 0.16
    4 10 2 o 2616.451 2461.475 78.43 1.29475 1.41
    4 9 3 o 462.468 432.542 83.13 1.29389 0.25
    7 1 0 o 435.612 460.536 0.00 1.28048 0.11
    2 11 3 o 278.100 297.947 171.07 1.30527 0.15
    5 7 3 o 3259.133 3042.565 56.13 1.29295 1.75
    5 9 1 o 13497.480 13409.211 -66.82 1.28838 7.21
    0 6 6 o 1133.002 1126.713 -102.19 1.28828 0.30
    2 8 5 o 4599.701 4571.431 -32.79 1.28818 2.46
    3 2 6 o 459.325 463.769 161.18 1.28735 0.24
    3 9 4 o 7346.455 7482.602 -154.15 1.28706 3.92
    1 13 0 o 222.525 209.498 0.00 1.29527 0.06
    7 2 0 o 109.809 110.369 0.00 1.26974 0.03
    0 13 1 o 432.034 404.348 -89.31 1.29428 0.12
    5 5 4 o 599.894 639.427 31.11 1.28217 0.32
    3 12 0 o 0.537 0.572 0.00 1.28172 0.00
    7 1 1 o 6864.760 6815.743 116.43 1.26676 3.55
    2 12 2 o 2672.563 2512.607 -43.86 1.29103 1.43
    0 9 5 o 1724.258 1792.661 56.46 1.27845 0.45
    3 7 5 o 1214.615 1242.928 -87.49 1.27754 0.64
    2 5 6 o 689.097 724.065 157.71 1.27614 0.36
    6 7 0 o 499.342 530.427 0.00 1.27538 0.13
    1 6 6 o 1329.897 1422.483 -25.43 1.27525 0.70
    4 11 0 o 680.465 715.023 180.00 1.27420 0.18
    4 5 5 o 164.238 168.462 167.30 1.27365 0.09
    2 10 4 o 485.142 517.146 -159.48 1.28310 0.26
    1 13 1 o 1719.692 1828.009 -46.45 1.28107 0.91
    6 4 3 o 3647.612 3664.156 84.36 1.26963 1.89
    3 3 6 o 11029.802 11170.396 -41.39 1.26931 5.72
    7 2 1 o 667.207 602.674 101.09 1.25636 0.34
    3 12 1 o 1311.143 1343.729 98.07 1.26796 0.68
    6 6 2 o 85.793 85.344 -152.99 1.26692 0.04
    1 9 5 o 6737.007 6613.482 25.03 1.26571 3.47
    7 3 0 o 5423.652 5499.419 180.00 1.25242 1.37
    6 7 1 o 93.541 89.885 -141.87 1.26182 0.05
    4 11 1 o 539.789 521.027 -118.42 1.26068 0.28
    4 8 4 o 3073.302 2828.058 171.83 1.25829 1.57
    7 3 1 o 1155.250 1206.201 -75.58 1.23958 0.57
    1 12 3 o 281.696 272.326 16.91 1.26063 0.14
    0 1 7 o 3494.085 3640.946 34.48 1.23623 0.86
    5 9 2 o 3133.319 3023.642 57.13 1.24777 1.57
    1 11 4 o 222.727 213.073 157.10 1.24727 0.11
    2 13 0 o 4.457 4.011 0.00 1.25672 0.00
    3 4 6 o 1613.741 1610.054 -54.96 1.24529 0.81
    5 1 5 o 1253.447 1257.155 14.31 1.24520 0.63
    5 6 4 o 1299.211 1300.733 -13.54 1.24392 0.65
    2 13 1 o 530.623 528.873 -29.73 1.24374 0.26
    7 4 0 o 1594.982 1563.184 -180.00 1.22933 0.39
    3 11 3 o 1302.652 1403.352 126.20 1.24146 0.65
    7 1 2 o 1018.045 988.714 82.12 1.22810 0.49
    5 8 3 o 1884.179 2032.175 -100.23 1.24035 0.93
    6 5 3 o 1184.240 1211.680 89.11 1.23897 0.59
    2 6 6 o 623.254 626.243 42.48 1.23841 0.31
    6 8 0 o 2789.229 2885.703 180.00 1.22482 0.67
    1 1 7 o 176.800 183.378 98.46 1.22470 0.09
    4 6 5 o 213.852 226.237 -140.82 1.23613 0.11
    5 10 0 o 414.360 437.750 180.00 1.23581 0.10
    5 2 5 o 1072.515 1150.444 -88.49 1.23531 0.53
    6 0 4 o 2327.492 2201.729 -38.77 1.23271 0.57
    1 7 6 o 1210.677 1167.289 149.83 1.23109 0.59
    7 2 2 o 279.856 279.396 -45.56 1.21862 0.13
    1 13 2 o 414.991 452.911 159.28 1.24113 0.21
    2 9 5 o 822.347 809.477 -96.68 1.22967 0.40
    6 1 4 o 1382.684 1360.269 24.33 1.22948 0.67
    7 4 1 o 663.268 645.281 -120.00 1.21718 0.32
    3 12 2 o 217.660 213.969 -132.26 1.22919 0.11
    4 10 3 o 2802.505 2704.750 -89.89 1.22818 1.36
    1 2 7 o 847.520 853.239 -7.94 1.21529 0.40
    3 8 5 o 508.710 498.196 79.03 1.22673 0.25
    2 12 3 o 926.316 957.350 47.03 1.22500 0.45
    6 8 1 o 7348.704 7535.869 -60.12 1.21280 3.48
    6 7 2 o 120.657 127.906 16.55 1.22360 0.06
    5 10 1 o 1896.096 2015.340 125.59 1.22347 0.91
    0 3 7 o 13.759 14.692 13.27 1.21093 0.00
    4 11 2 o 210.390 223.745 -28.43 1.22256 0.10
    3 10 4 o 752.820 801.063 -109.73 1.22234 0.36
    6 2 4 o 107.560 108.056 142.63 1.21997 0.05
    5 3 5 o 6985.345 6995.420 106.19 1.21935 3.35
    3 5 6 o 3622.274 3519.424 133.92 1.21632 1.73
    4 0 6 o 9750.205 9577.521 133.74 1.21606 2.32
    7 3 2 o 3992.435 3876.450 -113.79 1.20328 1.86
    7 5 0 o 207.309 199.093 0.00 1.20144 0.05
    4 1 6 o 456.524 468.565 106.22 1.21297 0.22
    2 11 4 o 668.646 684.673 -17.24 1.21274 0.32
    1 3 7 o 1178.193 1142.442 127.61 1.20009 0.55
    2 13 2 o 759.333 731.304 -38.12 1.20709 0.36
    0 14 0 o 8167.348 8272.008 0.00 1.21543 0.97
    6 3 4 o 147.391 142.780 -89.45 1.20459 0.07
    6 6 3 o 1129.521 1096.823 -102.27 1.20435 0.53
    1 10 5 o 1340.089 1309.407 121.22 1.20401 0.63
    4 2 6 o 861.979 842.076 -113.30 1.20383 0.40
    4 9 4 o 1122.059 1095.484 90.32 1.20359 0.52
    5 7 4 o 2945.486 2849.658 158.71 1.20284 1.37
    7 5 1 o 13899.146 13877.937 104.45 1.19008 6.35
    3 13 0 o 79.536 78.177 180.00 1.19947 0.02
    4 12 0 o 896.715 879.277 180.00 1.19922 0.21
    5 4 5 o 1682.316 1609.565 113.70 1.19801 0.78
    2 7 6 o 20.294 19.369 44.05 1.19785 0.01
    0 8 6 o 6948.505 6467.957 165.52 1.19588 1.60
    4 7 5 o 436.685 405.998 90.19 1.19580 0.20
    2 0 7 o 2314.928 2143.953 -10.42 1.19490 0.53
    1 14 0 o 4089.233 3990.672 -180.00 1.20447 0.96
    7 4 2 o 523.740 521.337 -55.16 1.18276 0.24
    2 1 7 o 693.927 658.725 -56.57 1.19196 0.32
    1 4 7 o 519.467 490.133 166.80 1.17972 0.23
    4 3 6 o 39.164 38.707 50.33 1.18904 0.02
    5 10 2 o 55.253 55.296 -10.68 1.18853 0.03
    3 13 1 o 72.328 73.112 16.03 1.18817 0.03
    4 12 1 o 3813.697 3861.975 97.04 1.18792 1.73
    5 9 3 o 3010.682 3050.011 18.97 1.18786 1.37
    0 12 4 o 10612.245 10846.538 -166.64 1.18690 2.41
    6 9 0 o 185.533 178.059 -180.00 1.17420 0.04
    1 8 6 o 8.336 8.406 40.83 1.18544 0.00
    6 4 4 o 2616.018 2563.405 -34.20 1.18400 1.18
    3 6 6 o 1536.044 1517.401 159.67 1.18352 0.69
    1 14 1 o 78.372 69.374 -64.74 1.19303 0.04
    2 2 7 o 562.431 558.090 165.11 1.18328 0.25
    0 13 3 o 708.965 645.720 -117.74 1.19249 0.16
    1 13 3 o 1687.243 1688.929 43.17 1.18213 0.76
    7 6 0 o 0.016 0.016 -180.00 1.16979 0.00
    6 8 2 o 1231.724 1172.582 -120.85 1.17874 0.55
    1 12 4 o 2635.174 2469.298 -2.09 1.17668 1.18
    3 9 5 o 1547.231 1456.018 -85.45 1.17589 0.69
    0 5 7 o 480.830 472.387 29.69 1.16466 0.11
    6 9 1 o 447.929 436.994 86.61 1.16359 0.20
    2 14 0 o 6827.993 6620.032 180.00 1.17329 1.52
    2 10 5 o 1452.343 1404.311 55.02 1.17286 0.64
    5 11 0 o 659.910 639.976 0.00 1.17258 0.15
    5 5 5 o 172.094 167.348 -39.99 1.17215 0.08
    3 12 3 o 732.583 717.130 108.78 1.17180 0.32
    7 1 3 o 1809.203 1798.598 163.64 1.17086 0.80
    0 14 2 o 3662.498 3662.995 19.96 1.17037 0.81
    7 6 1 o 1006.357 942.528 73.71 1.15930 0.44
    2 3 7 o 243.866 247.539 166.82 1.16923 0.11
    4 4 6 o 2340.515 2383.840 -175.98 1.16923 1.03
    7 5 2 o 271.625 253.536 92.40 1.15786 0.12
    6 7 3 o 84.338 84.771 -83.91 1.16696 0.04
    4 11 3 o 227.260 228.667 -171.26 1.16605 0.10
    1 5 7 o 3208.328 3218.445 47.61 1.15501 1.38
    2 14 1 o 1469.739 1405.501 87.88 1.16270 0.64
    7 2 3 o 371.617 355.634 88.89 1.16263 0.16
    5 11 1 o 160.201 151.510 108.48 1.16201 0.07
    3 11 4 o 1082.900 1027.418 -7.90 1.16105 0.47
    1 14 2 o 2539.264 2408.168 170.80 1.16057 1.10
    5 8 4 o 617.101 581.720 121.08 1.16014 0.27
    7 3 3 o 2342.060 2390.171 -96.30 1.14929 1.00
    6 5 4 o 31.222 29.057 90.87 1.15902 0.01
    3 13 2 o 2169.772 2067.273 -74.66 1.15609 0.94
    4 12 2 o 2053.690 1978.115 -61.34 1.15587 0.89
    2 8 6 o 6465.654 6292.136 -10.25 1.15567 2.79
    0 11 5 o 208.905 214.032 55.27 1.15472 0.04
    4 8 5 o 1742.939 1789.748 109.10 1.15382 0.75
    2 13 3 o 972.803 957.615 -11.42 1.15261 0.42
    2 4 7 o 2686.987 2669.344 74.68 1.15038 1.15
    4 10 4 o 1766.106 1778.408 145.53 1.15017 0.75
    3 7 6 o 3905.617 4032.218 -0.26 1.14797 1.66
    2 12 4 o 4117.469 4318.655 -12.53 1.14755 1.75
    7 7 0 o 42.807 39.423 0.00 1.13543 0.01
    1 11 5 o 141.117 140.282 140.07 1.14530 0.06
    4 5 6 o 447.070 442.166 -43.15 1.14515 0.19
    6 9 2 o 504.699 463.151 151.10 1.13342 0.21
    3 1 7 o 3092.362 3089.160 -93.58 1.14278 1.30
    5 6 5 o 1126.275 1134.787 -66.62 1.14271 0.47
    7 4 3 o 835.479 789.297 -103.60 1.13137 0.35
    7 6 2 o 1703.824 1742.901 -110.24 1.12945 0.70
    1 9 6 o 461.429 422.919 138.75 1.13936 0.19
    2 5 7 o 86.441 90.763 -153.55 1.12742 0.04
    1 6 7 o 635.378 665.854 -1.78 1.12681 0.26
    5 10 3 o 713.154 670.972 141.72 1.13642 0.30
    7 7 1 o 1014.509 1040.954 -164.09 1.12583 0.42
    3 2 7 o 177.610 162.062 116.34 1.13513 0.07
    6 10 0 o 8.388 8.687 -180.00 1.12444 0.00
    6 0 5 o 1249.606 1119.400 21.25 1.13400 0.26
    8 0 0 o 206.533 220.804 0.00 1.12360 0.02
    2 14 2 o 3211.884 2992.804 -146.15 1.13260 1.33
    5 11 2 o 407.659 379.549 31.80 1.13196 0.17
    6 1 5 o 558.756 521.325 -45.00 1.13149 0.23
    8 1 0 o 179.340 195.439 180.00 1.12116 0.04
    4 13 0 o 26.065 24.815 0.00 1.13105 0.01
    6 6 4 o 42.028 41.320 -70.19 1.13053 0.02
    6 8 3 o 1519.329 1589.969 -11.58 1.12785 0.62
    3 14 0 o 4022.228 4179.713 0.00 1.12629 0.82
    3 10 5 o 1066.064 1089.476 -104.92 1.12592 0.44
    1 15 0 o 8.146 8.206 0.00 1.12548 0.00
    6 10 1 o 1492.597 1515.445 61.41 1.11511 0.60
    0 15 1 o 908.605 922.795 97.73 1.12483 0.19
    8 0 1 o 777.480 772.127 59.97 1.11430 0.16
    5 1 6 o 126.461 130.811 -139.13 1.12433 0.05
    6 2 5 o 332.975 349.001 -166.26 1.12406 0.14
    8 2 0 o 2602.280 2565.048 0.00 1.11393 0.52
    3 3 7 o 161.600 180.312 -12.35 1.12271 0.07
    8 1 1 o 667.962 671.820 64.42 1.11192 0.27
    4 13 1 o 280.913 317.724 7.17 1.12156 0.11
    7 5 3 o 1659.626 1707.481 157.90 1.10951 0.66
    2 11 5 o 204.395 208.578 -141.39 1.11839 0.08
    4 6 6 o 3765.888 3932.657 141.44 1.11765 1.52
    5 2 6 o 628.950 664.287 47.92 1.11704 0.25
    3 14 1 o 958.311 1010.714 -106.40 1.11692 0.39
    5 9 4 o 652.818 687.080 -120.92 1.11685 0.26
    1 15 1 o 557.785 580.909 73.82 1.11613 0.22
    8 2 1 o 55.544 56.693 24.12 1.10486 0.02
    0 7 7 o 266.735 268.627 51.81 1.10424 0.05
    5 12 0 o 1.048 1.015 180.00 1.11335 0.00
    2 9 6 o 57.228 55.882 20.69 1.11286 0.02
    1 13 4 o 422.752 427.874 -173.00 1.11208 0.17
    8 3 0 o 453.159 413.345 0.00 1.10219 0.09
    6 3 5 o 245.286 248.290 -164.63 1.11199 0.10
    1 14 3 o 579.989 589.789 60.12 1.11190 0.23
    4 9 5 o 307.219 311.843 132.02 1.11121 0.12
    2 6 7 o 926.462 833.756 -88.55 1.10115 0.36
    3 8 6 o 426.664 435.021 -57.39 1.11068 0.17
    5 7 5 o 4109.415 4194.349 75.90 1.11062 1.64
    7 8 0 o 203.822 172.190 0.00 1.09931 0.04
    7 7 2 o 292.296 239.463 -168.75 1.09843 0.11
    3 13 3 o 159.581 162.269 -166.50 1.10796 0.06
    4 12 3 o 1940.458 1963.777 86.60 1.10776 0.77
    3 4 7 o 858.386 871.839 -155.62 1.10598 0.34
    1 7 7 o 4658.998 4517.794 -165.40 1.09600 1.81
    5 3 6 o 11.564 12.147 -150.60 1.10520 0.00
    5 12 1 o 963.948 976.814 -142.16 1.10430 0.38
    3 12 4 o 368.789 354.842 175.26 1.10347 0.15
    8 3 1 o 414.478 434.511 165.90 1.09340 0.16
    7 1 4 o 213.229 197.497 -128.23 1.10268 0.08
    0 10 6 o 941.564 838.008 -65.30 1.10192 0.18
    7 8 1 o 10.940 10.662 145.00 1.09060 0.00
    2 15 0 o 1763.560 1542.570 -180.00 1.09991 0.34
    6 7 4 o 417.930 351.628 0.35 1.09942 0.16
    4 11 4 o 206.352 166.059 -76.23 1.09867 0.08
    6 10 2 o 1313.599 1290.144 -78.25 1.08847 0.50
    8 0 2 o 3793.421 3683.351 124.30 1.08771 0.73
    8 4 0 o 5.047 4.876 0.00 1.08635 0.00
    7 2 4 o 405.426 403.499 57.95 1.09580 0.16
    6 4 5 o 898.411 909.045 146.12 1.09574 0.35
    8 1 2 o 661.249 651.006 -169.68 1.08550 0.25
    4 13 2 o 2.784 2.932 -178.51 1.09446 0.00
    0 0 8 o 1619.189 1622.964 5.74 1.08457 0.15
    7 6 3 o 308.927 310.656 74.16 1.08445 0.12
    1 10 6 o 521.700 550.617 40.67 1.09373 0.20
    2 15 1 o 331.071 333.480 94.17 1.09118 0.13
    3 14 2 o 922.423 872.302 12.69 1.09015 0.35
    1 12 5 o 177.279 167.512 -80.35 1.08993 0.07
    1 15 2 o 329.612 315.767 -65.14 1.08941 0.13
    5 4 6 o 57.300 55.464 -164.83 1.08923 0.02
    8 2 2 o 2191.566 2311.298 -12.37 1.07893 0.82
    6 9 3 o 38.271 37.364 -1.68 1.08795 0.01
    4 7 6 o 878.907 848.850 139.92 1.08756 0.34
    2 13 4 o 816.350 783.529 14.26 1.08740 0.31
    8 4 1 o 401.842 394.007 165.76 1.07793 0.15
    2 14 3 o 39.444 37.665 -106.30 1.08723 0.02
    5 11 3 o 83.109 79.243 -15.41 1.08666 0.03
    3 5 7 o 3094.237 3043.730 -80.29 1.08554 1.18
    4 0 7 o 2089.976 2072.418 -130.77 1.08535 0.40
    7 3 4 o 606.339 610.295 7.41 1.08461 0.23
    4 1 7 o 241.613 240.656 161.43 1.08315 0.09
    5 12 2 o 262.952 267.450 108.65 1.07841 0.10
    3 11 5 o 1143.760 1063.919 -153.94 1.07747 0.43
    5 8 5 o 375.196 338.416 89.54 1.07675 0.14
    4 2 7 o 761.528 689.374 75.57 1.07663 0.29
_pd_meas_number_of_points     49495
_pd_meas_scan_method     cont
_pd_meas_special_details     ?
_refine_special_details     ?
_reflns_number_total     608
_refine_ls_matrix_type     full
_refine_ls_goodness_of_fit_all     1.69
_refine_ls_restrained_S_all     ?
_refine_ls_restrained_S_obs     ?
_refine_ls_number_parameters     95
_refine_ls_number_restraints     20
_refine_ls_number_constraints     ?
_refine_ls_hydrogen_treatment     mixed
_refine_ls_weighting_scheme     ?
_refine_ls_weighting_details     ?
_refine_ls_shift/su_max     0.17
_refine_ls_shift/su_mean     0.01
_refine_ls_extinction_method     ?
_refine_ls_extinction_coef     ?
loop_
    _atom_type_symbol
    _atom_type_number_in_cell
    _atom_type_scat_Cromer_Mann_a1
    _atom_type_scat_Cromer_Mann_a2
    _atom_type_scat_Cromer_Mann_a3
    _atom_type_scat_Cromer_Mann_a4
    _atom_type_scat_Cromer_Mann_b1
    _atom_type_scat_Cromer_Mann_b2
    _atom_type_scat_Cromer_Mann_b3
    _atom_type_scat_Cromer_Mann_b4
    _atom_type_scat_Cromer_Mann_c
    _atom_type_scat_dispersion_real
    _atom_type_scat_dispersion_imag
    _atom_type_scat_source
    P 12.0 6.43450 1.90670 4.17910 27.1570 1.78000 0.52600 1.49080 68.1645
                                                                         1.11490
                                                                           0.000
                                                                           0.000
                                                      International_Tables_Vol_C
    H 48.0 0.49300 10.5109 0.32291 26.1257 0.14019 3.14236 0.04081 57.7997
                                                                         0.00304
                                                                           0.000
                                                                           0.000
                                                      International_Tables_Vol_C
    Al 8.0 6.42020 3.03870 1.90020 0.74260 1.59360 31.5472 1.96460 85.0886
                                                                         1.11510
                                                                           0.000
                                                                           0.000
                                                      International_Tables_Vol_C
    N 12.0 12.2126 0.00570 3.13220 9.89330 2.01250 28.9975 1.16630 0.58260
                                                                         -11.529
                                                                           0.000
                                                                           0.000
                                                      International_Tables_Vol_C
    O 48.0 3.04850 13.2771 2.28680 5.70110 1.54630 0.32390 0.86700 32.9089
                                                                         0.25080
                                                                           0.000
                                                                           0.000
                                                      International_Tables_Vol_C
_computing_data_collection     'local program at 11BM'
_computing_data_reduction
;
GSAS (Larson & Von Dreele, 2000)
;
_computing_structure_solution     'coordinates from an isotypic structure'
_computing_structure_refinement
;
GSAS (Larson & Von Dreele, 2000)
;
_computing_molecular_graphics
;
CrystalMaker (Palmer, 2005)
;
_computing_publication_material
;
publCIF (Westrip, 2010)
;
_pd_calibration_special_details     ?
_pd_phase_name     AlPO4
_pd_prep_cool_rate     ?
_pd_prep_pressure     ?
_pd_prep_temperature     ?
_pd_proc_2theta_range_min     2.45
_pd_proc_2theta_range_max     20
_pd_proc_2theta_range_inc     0.001
loop_
    _pd_meas_2theta_scan
    _pd_proc_2theta_corrected
    _pd_meas_intensity_total
    _pd_proc_ls_weight
    _pd_proc_intensity_bkg_calc
    _pd_calc_intensity_total
    0.5010 0.5016  27E1(2)
                          . . .
    0.5010 0.5016  27E1(2)
                          . . .
    0.5020 0.5026  28E1(2)
                          . . .
    0.5030 0.5036  30E1(3)
                          . . .
    0.5040 0.5046  32E1(3)
                          . . .
    0.5050 0.5056  30E1(3)
                          . . .
    0.5060 0.5066  29E1(3)
                          . . .
    0.5070 0.5076  29E1(3)
                          . . .
    0.5080 0.5086  31E1(3)
                          . . .
    0.5090 0.5096  32E1(3)
                          . . .
    0.5100 0.5106  34E1(3)
                          . . .
    0.5110 0.5116  35E1(3)
                          . . .
    0.5120 0.5126  35E1(3)
                          . . .
    0.5130 0.5136  34E1(3)
                          . . .
    0.5140 0.5146  31E1(3)
                          . . .
    0.5150 0.5156  32E1(3)
                          . . .
    0.5160 0.5166  34E1(3)
                          . . .
    0.5170 0.5176  33E1(3)
                          . . .
    0.5180 0.5186  35E1(3)
                          . . .
    0.5190 0.5196  38E1(3)
                          . . .
    0.5200 0.5206  37E1(3)
                          . . .
    0.5210 0.5216  35E1(3)
                          . . .
    0.5220 0.5226  39E1(3)
                          . . .
    0.5230 0.5236  41E1(3)
                          . . .
    0.5240 0.5246  37E1(3)
                          . . .
    0.5250 0.5256  37E1(3)
                          . . .
    0.5260 0.5266  44E1(3)
                          . . .
    0.5270 0.5276  45E1(3)
                          . . .
    0.5280 0.5286  45E1(3)
                          . . .
    0.5290 0.5296  43E1(3)
                          . . .
    0.5300 0.5306  41E1(3)
                          . . .
    0.5310 0.5316  43E1(3)
                          . . .
    0.5320 0.5326  44E1(3)
                          . . .
    0.5330 0.5336  42E1(3)
                          . . .
    0.5340 0.5346  48E1(3)
                          . . .
    0.5350 0.5356  42E1(3)
                          . . .
    0.5360 0.5366  41E1(3)
                          . . .
    0.5370 0.5376  44E1(3)
                          . . .
    0.5380 0.5386  47E1(3)
                          . . .
    0.5390 0.5396  47E1(3)
                          . . .
    0.5400 0.5406  47E1(3)
                          . . .
    0.5410 0.5416  47E1(3)
                          . . .
    0.5420 0.5426  49E1(3)
                          . . .
    0.5430 0.5436  49E1(3)
                          . . .
    0.5440 0.5446  50E1(3)
                          . . .
    0.5450 0.5456  48E1(3)
                          . . .
    0.5460 0.5466  47E1(3)
                          . . .
    0.5470 0.5476  48E1(3)
                          . . .
    0.5480 0.5486  48E1(3)
                          . . .
    0.5490 0.5496  49E1(3)
                          . . .
    0.5500 0.5506  53E1(3)
                          . . .
    0.5510 0.5516  51E1(3)
                          . . .
    0.5520 0.5526  50E1(3)
                          . . .
    0.5530 0.5536  51E1(3)
                          . . .
    0.5540 0.5546  54E1(3)
                          . . .
    0.5550 0.5556  52E1(3)
                          . . .
    0.5560 0.5566  51E1(3)
                          . . .
    0.5570 0.5576  48E1(3)
                          . . .
    0.5580 0.5586  53E1(3)
                          . . .
    0.5590 0.5596  57E1(4)
                          . . .
    0.5600 0.5606  55E1(4)
                          . . .
    0.5610 0.5616  55E1(3)
                          . . .
    0.5620 0.5626  55E1(3)
                          . . .
    0.5630 0.5636  56E1(4)
                          . . .
    0.5640 0.5646  50E1(3)
                          . . .
    0.5650 0.5656  55E1(3)
                          . . .
    0.5660 0.5666  49E1(3)
                          . . .
    0.5670 0.5676  55E1(4)
                          . . .
    0.5680 0.5686  57E1(4)
                          . . .
    0.5690 0.5696  54E1(3)
                          . . .
    0.5700 0.5706  56E1(4)
                          . . .
    0.5710 0.5716  58E1(4)
                          . . .
    0.5720 0.5726  56E1(4)
                          . . .
    0.5730 0.5736  52E1(3)
                          . . .
    0.5740 0.5746  52E1(3)
                          . . .
    0.5750 0.5756  55E1(4)
                          . . .
    0.5760 0.5766  56E1(4)
                          . . .
    0.5770 0.5776  49E1(3)
                          . . .
    0.5780 0.5786  55E1(4)
                          . . .
    0.5790 0.5796  52E1(3)
                          . . .
    0.5800 0.5806  51E1(3)
                          . . .
    0.5810 0.5816  53E1(3)
                          . . .
    0.5820 0.5826  55E1(4)
                          . . .
    0.5830 0.5836  52E1(3)
                          . . .
    0.5840 0.5846  53E1(3)
                          . . .
    0.5850 0.5856  56E1(4)
                          . . .
    0.5860 0.5866  58E1(4)
                          . . .
    0.5870 0.5876  51E1(3)
                          . . .
    0.5880 0.5886  54E1(3)
                          . . .
    0.5890 0.5896  58E1(4)
                          . . .
    0.5900 0.5906  55E1(3)
                          . . .
    0.5910 0.5916  51E1(3)
                          . . .
    0.5920 0.5926  59E1(4)
                          . . .
    0.5930 0.5936  62E1(4)
                          . . .
    0.5940 0.5946  60E1(4)
                          . . .
    0.5950 0.5956  57E1(4)
                          . . .
    0.5960 0.5966  54E1(3)
                          . . .
    0.5970 0.5976  59E1(4)
                          . . .
    0.5980 0.5986  55E1(3)
                          . . .
    0.5990 0.5996  53E1(3)
                          . . .
    0.6000 0.6006  52E1(3)
                          . . .
    0.6010 0.6016  54E1(3)
                          . . .
    0.6020 0.6026  56E1(4)
                          . . .
    0.6030 0.6036  51E1(3)
                          . . .
    0.6040 0.6046  54E1(3)
                          . . .
    0.6050 0.6056  56E1(4)
                          . . .
    0.6060 0.6066  54E1(3)
                          . . .
    0.6070 0.6076  53E1(3)
                          . . .
    0.6080 0.6086  52E1(3)
                          . . .
    0.6090 0.6096  54E1(3)
                          . . .
    0.6100 0.6106  53E1(3)
                          . . .
    0.6110 0.6116  50E1(3)
                          . . .
    0.6120 0.6126  48E1(3)
                          . . .
    0.6130 0.6136  49E1(3)
                          . . .
    0.6140 0.6146  53E1(3)
                          . . .
    0.6150 0.6156  50E1(3)
                          . . .
    0.6160 0.6166  51E1(3)
                          . . .
    0.6170 0.6176  48E1(3)
                          . . .
    0.6180 0.6186  45E1(3)
                          . . .
    0.6190 0.6196  49E1(3)
                          . . .
    0.6200 0.6206  55E1(3)
                          . . .
    0.6210 0.6216  58E1(4)
                          . . .
    0.6220 0.6226  49E1(3)
                          . . .
    0.6230 0.6236  53E1(3)
                          . . .
    0.6240 0.6246  49E1(3)
                          . . .
    0.6250 0.6256  52E1(3)
                          . . .
    0.6260 0.6266  51E1(3)
                          . . .
    0.6270 0.6276  51E1(3)
                          . . .
    0.6280 0.6286  51E1(3)
                          . . .
    0.6290 0.6296  51E1(3)
                          . . .
    0.6300 0.6306  49E1(3)
                          . . .
    0.6310 0.6316  51E1(3)
                          . . .
    0.6320 0.6326  52E1(3)
                          . . .
    0.6330 0.6336  52E1(3)
                          . . .
    0.6340 0.6346  51E1(3)
                          . . .
    0.6350 0.6356  50E1(3)
                          . . .
    0.6360 0.6366  46E1(3)
                          . . .
    0.6370 0.6376  46E1(3)
                          . . .
    0.6380 0.6386  46E1(3)
                          . . .
    0.6390 0.6396  54E1(3)
                          . . .
    0.6400 0.6406  54E1(3)
                          . . .
    0.6410 0.6416  48E1(3)
                          . . .
    0.6420 0.6426  49E1(3)
                          . . .
    0.6430 0.6436  51E1(3)
                          . . .
    0.6440 0.6446  47E1(3)
                          . . .
    0.6450 0.6456  46E1(3)
                          . . .
    0.6460 0.6466  45E1(3)
                          . . .
    0.6470 0.6476  46E1(3)
                          . . .
    0.6480 0.6486  46E1(3)
                          . . .
    0.6490 0.6496  52E1(3)
                          . . .
    0.6500 0.6506  47E1(3)
                          . . .
    0.6510 0.6516  50E1(3)
                          . . .
    0.6520 0.6526  47E1(3)
                          . . .
    0.6530 0.6536  47E1(3)
                          . . .
    0.6540 0.6546  47E1(3)
                          . . .
    0.6550 0.6556  47E1(3)
                          . . .
    0.6560 0.6566  51E1(3)
                          . . .
    0.6570 0.6576  53E1(3)
                          . . .
    0.6580 0.6586  45E1(3)
                          . . .
    0.6590 0.6596  43E1(3)
                          . . .
    0.6600 0.6606  47E1(3)
                          . . .
    0.6610 0.6616  47E1(3)
                          . . .
    0.6620 0.6626  47E1(3)
                          . . .
    0.6630 0.6636  47E1(3)
                          . . .
    0.6640 0.6646  47E1(3)
                          . . .
    0.6650 0.6656  50E1(3)
                          . . .
    0.6660 0.6666  51E1(3)
                          . . .
    0.6670 0.6676  46E1(3)
                          . . .
    0.6680 0.6686  47E1(3)
                          . . .
    0.6690 0.6696  48E1(3)
                          . . .
    0.6700 0.6706  43E1(3)
                          . . .
    0.6710 0.6716  45E1(3)
                          . . .
    0.6720 0.6726  50E1(3)
                          . . .
    0.6730 0.6736  48E1(3)
                          . . .
    0.6740 0.6746  46E1(3)
                          . . .
    0.6750 0.6756  49E1(3)
                          . . .
    0.6760 0.6766  49E1(3)
                          . . .
    0.6770 0.6776  46E1(3)
                          . . .
    0.6780 0.6786  46E1(3)
                          . . .
    0.6790 0.6796  47E1(3)
                          . . .
    0.6800 0.6806  47E1(3)
                          . . .
    0.6810 0.6816  42E1(3)
                          . . .
    0.6820 0.6826  47E1(3)
                          . . .
    0.6830 0.6836  45E1(3)
                          . . .
    0.6840 0.6846  44E1(3)
                          . . .
    0.6850 0.6856  41E1(3)
                          . . .
    0.6860 0.6866  47E1(3)
                          . . .
    0.6870 0.6876  47E1(3)
                          . . .
    0.6880 0.6886  50E1(3)
                          . . .
    0.6890 0.6896  46E1(3)
                          . . .
    0.6900 0.6906  42E1(3)
                          . . .
    0.6910 0.6916  47E1(3)
                          . . .
    0.6920 0.6926  40E1(3)
                          . . .
    0.6930 0.6936  44E1(3)
                          . . .
    0.6940 0.6946  45E1(3)
                          . . .
    0.6950 0.6956  45E1(3)
                          . . .
    0.6960 0.6966  44E1(3)
                          . . .
    0.6970 0.6976  44E1(3)
                          . . .
    0.6980 0.6986  44E1(3)
                          . . .
    0.6990 0.6996  41E1(3)
                          . . .
    0.7000 0.7006  42E1(3)
                          . . .
    0.7010 0.7016  40E1(3)
                          . . .
    0.7020 0.7026  44E1(3)
                          . . .
    0.7030 0.7036  44E1(3)
                          . . .
    0.7040 0.7046  47E1(3)
                          . . .
    0.7050 0.7056  43E1(3)
                          . . .
    0.7060 0.7066  44E1(3)
                          . . .
    0.7070 0.7076  41E1(3)
                          . . .
    0.7080 0.7086  43E1(3)
                          . . .
    0.7090 0.7096  45E1(3)
                          . . .
    0.7100 0.7106  43E1(3)
                          . . .
    0.7110 0.7116  42E1(3)
                          . . .
    0.7120 0.7126  43E1(3)
                          . . .
    0.7130 0.7136  46E1(3)
                          . . .
    0.7140 0.7146  43E1(3)
                          . . .
    0.7150 0.7156  42E1(3)
                          . . .
    0.7160 0.7166  44E1(3)
                          . . .
    0.7170 0.7176  46E1(3)
                          . . .
    0.7180 0.7186  45E1(3)
                          . . .
    0.7190 0.7196  41E1(3)
                          . . .
    0.7200 0.7206  47E1(3)
                          . . .
    0.7210 0.7216  42E1(3)
                          . . .
    0.7220 0.7226  43E1(3)
                          . . .
    0.7230 0.7236  41E1(3)
                          . . .
    0.7240 0.7246  43E1(3)
                          . . .
    0.7250 0.7256  38E1(3)
                          . . .
    0.7260 0.7266  43E1(3)
                          . . .
    0.7270 0.7276  41E1(3)
                          . . .
    0.7280 0.7286  41E1(3)
                          . . .
    0.7290 0.7296  42E1(3)
                          . . .
    0.7300 0.7306  43E1(3)
                          . . .
    0.7310 0.7316  39E1(3)
                          . . .
    0.7320 0.7326  38E1(3)
                          . . .
    0.7330 0.7336  42E1(3)
                          . . .
    0.7340 0.7346  44E1(3)
                          . . .
    0.7350 0.7356  41E1(3)
                          . . .
    0.7360 0.7366  46E1(3)
                          . . .
    0.7370 0.7376  47E1(3)
                          . . .
    0.7380 0.7386  42E1(3)
                          . . .
    0.7390 0.7396  41E1(3)
                          . . .
    0.7400 0.7406  39E1(3)
                          . . .
    0.7410 0.7416  39E1(3)
                          . . .
    0.7420 0.7426  39E1(3)
                          . . .
    0.7430 0.7436  42E1(3)
                          . . .
    0.7440 0.7446  39E1(3)
                          . . .
    0.7450 0.7456  37E1(3)
                          . . .
    0.7460 0.7466  41E1(3)
                          . . .
    0.7470 0.7476  40E1(3)
                          . . .
    0.7480 0.7486  39E1(3)
                          . . .
    0.7490 0.7496  42E1(3)
                          . . .
    0.7500 0.7506  44E1(3)
                          . . .
    0.7510 0.7516  41E1(3)
                          . . .
    0.7520 0.7526  41E1(3)
                          . . .
    0.7530 0.7536  39E1(3)
                          . . .
    0.7540 0.7546  37E1(3)
                          . . .
    0.7550 0.7556  44E1(3)
                          . . .
    0.7560 0.7566  46E1(3)
                          . . .
    0.7570 0.7576  42E1(3)
                          . . .
    0.7580 0.7586  43E1(3)
                          . . .
    0.7590 0.7596  43E1(3)
                          . . .
    0.7600 0.7606  43E1(3)
                          . . .
    0.7610 0.7616  39E1(3)
                          . . .
    0.7620 0.7626  41E1(3)
                          . . .
    0.7630 0.7636  42E1(3)
                          . . .
    0.7640 0.7646  37E1(3)
                          . . .
    0.7650 0.7656  38E1(3)
                          . . .
    0.7660 0.7666  41E1(3)
                          . . .
    0.7670 0.7676  40E1(3)
                          . . .
    0.7680 0.7686  45E1(3)
                          . . .
    0.7690 0.7696  37E1(3)
                          . . .
    0.7700 0.7706  35E1(3)
                          . . .
    0.7710 0.7716  39E1(3)
                          . . .
    0.7720 0.7726  40E1(3)
                          . . .
    0.7730 0.7736  44E1(3)
                          . . .
    0.7740 0.7746  40E1(3)
                          . . .
    0.7750 0.7756  44E1(3)
                          . . .
    0.7760 0.7766  42E1(3)
                          . . .
    0.7770 0.7776  41E1(3)
                          . . .
    0.7780 0.7786  39E1(3)
                          . . .
    0.7790 0.7796  38E1(3)
                          . . .
    0.7800 0.7806  39E1(3)
                          . . .
    0.7810 0.7816  39E1(3)
                          . . .
    0.7820 0.7826  37E1(3)
                          . . .
    0.7830 0.7836  40E1(3)
                          . . .
    0.7840 0.7846  40E1(3)
                          . . .
    0.7850 0.7856  42E1(3)
                          . . .
    0.7860 0.7866  41E1(3)
                          . . .
    0.7870 0.7876  42E1(3)
                          . . .
    0.7880 0.7886  37E1(3)
                          . . .
    0.7890 0.7896  44E1(3)
                          . . .
    0.7900 0.7906  41E1(3)
                          . . .
    0.7910 0.7916  36E1(3)
                          . . .
    0.7920 0.7926  40E1(3)
                          . . .
    0.7930 0.7936  39E1(3)
                          . . .
    0.7940 0.7946  35E1(3)
                          . . .
    0.7950 0.7956  40E1(3)
                          . . .
    0.7960 0.7966  38E1(3)
                          . . .
    0.7970 0.7976  41E1(3)
                          . . .
    0.7980 0.7986  42E1(3)
                          . . .
    0.7990 0.7996  40E1(3)
                          . . .
    0.8000 0.8006  40E1(3)
                          . . .
    0.8010 0.8016  39E1(3)
                          . . .
    0.8020 0.8026  38E1(3)
                          . . .
    0.8030 0.8036  39E1(3)
                          . . .
    0.8040 0.8046  38E1(3)
                          . . .
    0.8050 0.8056  41E1(3)
                          . . .
    0.8060 0.8066  37E1(3)
                          . . .
    0.8070 0.8076  40E1(3)
                          . . .
    0.8080 0.8086  40E1(3)
                          . . .
    0.8090 0.8096  40E1(3)
                          . . .
    0.8100 0.8106  36E1(3)
                          . . .
    0.8110 0.8116  37E1(3)
                          . . .
    0.8120 0.8126  39E1(3)
                          . . .
    0.8130 0.8136  37E1(3)
                          . . .
    0.8140 0.8146  38E1(3)
                          . . .
    0.8150 0.8156  37E1(3)
                          . . .
    0.8160 0.8166  38E1(3)
                          . . .
    0.8170 0.8176  40E1(3)
                          . . .
    0.8180 0.8186  34E1(3)
                          . . .
    0.8190 0.8196  37E1(3)
                          . . .
    0.8200 0.8206  37E1(3)
                          . . .
    0.8210 0.8216  37E1(3)
                          . . .
    0.8220 0.8226  37E1(3)
                          . . .
    0.8230 0.8236  38E1(3)
                          . . .
    0.8240 0.8246  37E1(3)
                          . . .
    0.8250 0.8256  39E1(3)
                          . . .
    0.8260 0.8266  40E1(3)
                          . . .
    0.8270 0.8276  38E1(3)
                          . . .
    0.8280 0.8286  35E1(3)
                          . . .
    0.8290 0.8296  37E1(3)
                          . . .
    0.8300 0.8306  39E1(3)
                          . . .
    0.8310 0.8316  36E1(3)
                          . . .
    0.8320 0.8326  36E1(3)
                          . . .
    0.8330 0.8336  40E1(3)
                          . . .
    0.8340 0.8346  36E1(3)
                          . . .
    0.8350 0.8356  38E1(3)
                          . . .
    0.8360 0.8366  37E1(3)
                          . . .
    0.8370 0.8376  35E1(3)
                          . . .
    0.8380 0.8386  36E1(3)
                          . . .
    0.8390 0.8396  35E1(3)
                          . . .
    0.8400 0.8406  37E1(3)
                          . . .
    0.8410 0.8416  38E1(3)
                          . . .
    0.8420 0.8426  33E1(3)
                          . . .
    0.8430 0.8436  37E1(3)
                          . . .
    0.8440 0.8446  36E1(3)
                          . . .
    0.8450 0.8456  37E1(3)
                          . . .
    0.8460 0.8466  37E1(3)
                          . . .
    0.8470 0.8476  42E1(3)
                          . . .
    0.8480 0.8486  43E1(3)
                          . . .
    0.8490 0.8496  44E1(3)
                          . . .
    0.8500 0.8506  42E1(3)
                          . . .
    0.8510 0.8516  36E1(3)
                          . . .
    0.8520 0.8526  41E1(3)
                          . . .
    0.8530 0.8536  38E1(3)
                          . . .
    0.8540 0.8546  38E1(3)
                          . . .
    0.8550 0.8556  40E1(3)
                          . . .
    0.8560 0.8566  39E1(3)
                          . . .
    0.8570 0.8576  34E1(3)
                          . . .
    0.8580 0.8586  36E1(3)
                          . . .
    0.8590 0.8596  38E1(3)
                          . . .
    0.8600 0.8606  39E1(3)
                          . . .
    0.8610 0.8616  38E1(3)
                          . . .
    0.8620 0.8626  38E1(3)
                          . . .
    0.8630 0.8636  39E1(3)
                          . . .
    0.8640 0.8646  40E1(3)
                          . . .
    0.8650 0.8656  37E1(3)
                          . . .
    0.8660 0.8666  39E1(3)
                          . . .
    0.8670 0.8676  37E1(3)
                          . . .
    0.8680 0.8686  36E1(3)
                          . . .
    0.8690 0.8696  34E1(3)
                          . . .
    0.8700 0.8706  36E1(3)
                          . . .
    0.8710 0.8716  35E1(3)
                          . . .
    0.8720 0.8726  36E1(3)
                          . . .
    0.8730 0.8736  37E1(3)
                          . . .
    0.8740 0.8746  38E1(3)
                          . . .
    0.8750 0.8756  38E1(3)
                          . . .
    0.8760 0.8766  37E1(3)
                          . . .
    0.8770 0.8776  35E1(3)
                          . . .
    0.8780 0.8786  36E1(3)
                          . . .
    0.8790 0.8796  38E1(3)
                          . . .
    0.8800 0.8806  35E1(3)
                          . . .
    0.8810 0.8816  37E1(3)
                          . . .
    0.8820 0.8826  39E1(3)
                          . . .
    0.8830 0.8836  34E1(3)
                          . . .
    0.8840 0.8846  34E1(3)
                          . . .
    0.8850 0.8856  36E1(3)
                          . . .
    0.8860 0.8866  34E1(3)
                          . . .
    0.8870 0.8876  37E1(3)
                          . . .
    0.8880 0.8886  41E1(3)
                          . . .
    0.8890 0.8896  37E1(3)
                          . . .
    0.8900 0.8906  38E1(3)
                          . . .
    0.8910 0.8916  35E1(3)
                          . . .
    0.8920 0.8926  35E1(3)
                          . . .
    0.8930 0.8936  35E1(3)
                          . . .
    0.8940 0.8946  32E1(3)
                          . . .
    0.8950 0.8956  33E1(3)
                          . . .
    0.8960 0.8966  36E1(3)
                          . . .
    0.8970 0.8976  37E1(3)
                          . . .
    0.8980 0.8986  35E1(3)
                          . . .
    0.8990 0.8996  38E1(3)
                          . . .
    0.9000 0.9006  36E1(3)
                          . . .
    0.9010 0.9016  34E1(3)
                          . . .
    0.9020 0.9026  35E1(3)
                          . . .
    0.9030 0.9036  34E1(3)
                          . . .
    0.9040 0.9046  35E1(3)
                          . . .
    0.9050 0.9056  33E1(3)
                          . . .
    0.9060 0.9066  35E1(3)
                          . . .
    0.9070 0.9076  38E1(3)
                          . . .
    0.9080 0.9086  38E1(3)
                          . . .
    0.9090 0.9096  36E1(3)
                          . . .
    0.9100 0.9106  38E1(3)
                          . . .
    0.9110 0.9116  34E1(3)
                          . . .
    0.9120 0.9126  35E1(3)
                          . . .
    0.9130 0.9136  39E1(3)
                          . . .
    0.9140 0.9146  35E1(3)
                          . . .
    0.9150 0.9156  35E1(3)
                          . . .
    0.9160 0.9166  40E1(3)
                          . . .
    0.9170 0.9176  38E1(3)
                          . . .
    0.9180 0.9186  37E1(3)
                          . . .
    0.9190 0.9196  40E1(3)
                          . . .
    0.9200 0.9206  37E1(3)
                          . . .
    0.9210 0.9216  33E1(3)
                          . . .
    0.9220 0.9226  34E1(3)
                          . . .
    0.9230 0.9236  34E1(3)
                          . . .
    0.9240 0.9246  34E1(3)
                          . . .
    0.9250 0.9256  34E1(3)
                          . . .
    0.9260 0.9266  33E1(3)
                          . . .
    0.9270 0.9276  36E1(3)
                          . . .
    0.9280 0.9286  36E1(3)
                          . . .
    0.9290 0.9296  38E1(3)
                          . . .
    0.9300 0.9306  34E1(3)
                          . . .
    0.9310 0.9316  33E1(3)
                          . . .
    0.9320 0.9326  34E1(3)
                          . . .
    0.9330 0.9336  38E1(3)
                          . . .
    0.9340 0.9346  34E1(3)
                          . . .
    0.9350 0.9356  37E1(3)
                          . . .
    0.9360 0.9366  35E1(3)
                          . . .
    0.9370 0.9376  31E1(3)
                          . . .
    0.9380 0.9386  34E1(3)
                          . . .
    0.9390 0.9396  34E1(3)
                          . . .
    0.9400 0.9406  33E1(3)
                          . . .
    0.9410 0.9416  36E1(3)
                          . . .
    0.9420 0.9426  38E1(3)
                          . . .
    0.9430 0.9436  36E1(3)
                          . . .
    0.9440 0.9446  33E1(3)
                          . . .
    0.9450 0.9456  37E1(3)
                          . . .
    0.9460 0.9466  36E1(3)
                          . . .
    0.9470 0.9476  34E1(3)
                          . . .
    0.9480 0.9486  30E1(3)
                          . . .
    0.9490 0.9496  34E1(3)
                          . . .
    0.9500 0.9506  32E1(3)
                          . . .
    0.9510 0.9516  34E1(3)
                          . . .
    0.9520 0.9526  36E1(3)
                          . . .
    0.9530 0.9536  33E1(3)
                          . . .
    0.9540 0.9546  34E1(3)
                          . . .
    0.9550 0.9556  34E1(3)
                          . . .
    0.9560 0.9566  33E1(3)
                          . . .
    0.9570 0.9576  35E1(3)
                          . . .
    0.9580 0.9586  34E1(3)
                          . . .
    0.9590 0.9596  35E1(3)
                          . . .
    0.9600 0.9606  34E1(3)
                          . . .
    0.9610 0.9616  36E1(3)
                          . . .
    0.9620 0.9626  31E1(3)
                          . . .
    0.9630 0.9636  34E1(3)
                          . . .
    0.9640 0.9646  36E1(3)
                          . . .
    0.9650 0.9656  35E1(3)
                          . . .
    0.9660 0.9666  35E1(3)
                          . . .
    0.9670 0.9676  33E1(3)
                          . . .
    0.9680 0.9686  35E1(3)
                          . . .
    0.9690 0.9696  35E1(3)
                          . . .
    0.9700 0.9706  33E1(3)
                          . . .
    0.9710 0.9716  36E1(3)
                          . . .
    0.9720 0.9726  36E1(3)
                          . . .
    0.9730 0.9736  33E1(3)
                          . . .
    0.9740 0.9746  34E1(3)
                          . . .
    0.9750 0.9756  32E1(3)
                          . . .
    0.9760 0.9766  31E1(3)
                          . . .
    0.9770 0.9776  38E1(3)
                          . . .
    0.9780 0.9786  36E1(3)
                          . . .
    0.9790 0.9796  35E1(3)
                          . . .
    0.9800 0.9806  34E1(3)
                          . . .
    0.9810 0.9816  34E1(3)
                          . . .
    0.9820 0.9826  33E1(3)
                          . . .
    0.9830 0.9836  33E1(3)
                          . . .
    0.9840 0.9846  35E1(3)
                          . . .
    0.9850 0.9856  36E1(3)
                          . . .
    0.9860 0.9866  34E1(3)
                          . . .
    0.9870 0.9876  33E1(3)
                          . . .
    0.9880 0.9886  33E1(3)
                          . . .
    0.9890 0.9896  34E1(3)
                          . . .
    0.9900 0.9906  30E1(3)
                          . . .
    0.9910 0.9916  34E1(3)
                          . . .
    0.9920 0.9926  35E1(3)
                          . . .
    0.9930 0.9936  33E1(3)
                          . . .
    0.9940 0.9946  38E1(3)
                          . . .
    0.9950 0.9956  36E1(3)
                          . . .
    0.9960 0.9966  38E1(3)
                          . . .
    0.9970 0.9976  32E1(3)
                          . . .
    0.9980 0.9986  32E1(3)
                          . . .
    0.9990 0.9996  34E1(3)
                          . . .
    1.0000 1.0006  35E1(3)
                          . . .
    1.0010 1.0016  32E1(3)
                          . . .
    1.0020 1.0026  33E1(3)
                          . . .
    1.0030 1.0036  33E1(3)
                          . . .
    1.0040 1.0046  33E1(3)
                          . . .
    1.0050 1.0056  30E1(3)
                          . . .
    1.0060 1.0066  33E1(3)
                          . . .
    1.0070 1.0076  33E1(3)
                          . . .
    1.0080 1.0086  30E1(3)
                          . . .
    1.0090 1.0096  31E1(3)
                          . . .
    1.0100 1.0106  31E1(3)
                          . . .
    1.0110 1.0116  29E1(3)
                          . . .
    1.0120 1.0126  30E1(3)
                          . . .
    1.0130 1.0136  29E1(3)
                          . . .
    1.0140 1.0146  32E1(3)
                          . . .
    1.0150 1.0156  31E1(3)
                          . . .
    1.0160 1.0166  33E1(3)
                          . . .
    1.0170 1.0176  35E1(3)
                          . . .
    1.0180 1.0186  33E1(3)
                          . . .
    1.0190 1.0196  32E1(3)
                          . . .
    1.0200 1.0206  32E1(3)
                          . . .
    1.0210 1.0216  33E1(3)
                          . . .
    1.0220 1.0226  35E1(3)
                          . . .
    1.0230 1.0236  28E1(3)
                          . . .
    1.0240 1.0246  30E1(3)
                          . . .
    1.0250 1.0256  34E1(3)
                          . . .
    1.0260 1.0266  35E1(3)
                          . . .
    1.0270 1.0276  34E1(3)
                          . . .
    1.0280 1.0286  29E1(3)
                          . . .
    1.0290 1.0296  33E1(3)
                          . . .
    1.0300 1.0306  33E1(3)
                          . . .
    1.0310 1.0316  34E1(3)
                          . . .
    1.0320 1.0326  36E1(3)
                          . . .
    1.0330 1.0336  31E1(3)
                          . . .
    1.0340 1.0346  29E1(3)
                          . . .
    1.0350 1.0356  35E1(3)
                          . . .
    1.0360 1.0366  32E1(3)
                          . . .
    1.0370 1.0376  32E1(3)
                          . . .
    1.0380 1.0386  34E1(3)
                          . . .
    1.0390 1.0396  34E1(3)
                          . . .
    1.0400 1.0406  32E1(3)
                          . . .
    1.0410 1.0416  31E1(3)
                          . . .
    1.0420 1.0426  30E1(3)
                          . . .
    1.0430 1.0436  34E1(3)
                          . . .
    1.0440 1.0446  33E1(3)
                          . . .
    1.0450 1.0456  29E1(3)
                          . . .
    1.0460 1.0466  33E1(3)
                          . . .
    1.0470 1.0476  31E1(3)
                          . . .
    1.0480 1.0486  30E1(3)
                          . . .
    1.0490 1.0496  32E1(3)
                          . . .
    1.0500 1.0506  34E1(3)
                          . . .
    1.0510 1.0516  34E1(3)
                          . . .
    1.0520 1.0526  32E1(3)
                          . . .
    1.0530 1.0536  32E1(3)
                          . . .
    1.0540 1.0546  30E1(3)
                          . . .
    1.0550 1.0556  27E1(2)
                          . . .
    1.0560 1.0566  32E1(3)
                          . . .
    1.0570 1.0576  32E1(3)
                          . . .
    1.0580 1.0586  31E1(3)
                          . . .
    1.0590 1.0596  30E1(3)
                          . . .
    1.0600 1.0606  27E1(2)
                          . . .
    1.0610 1.0616  28E1(2)
                          . . .
    1.0620 1.0626  31E1(3)
                          . . .
    1.0630 1.0636  31E1(3)
                          . . .
    1.0640 1.0646  31E1(3)
                          . . .
    1.0650 1.0656  31E1(3)
                          . . .
    1.0660 1.0666  35E1(3)
                          . . .
    1.0670 1.0676  31E1(3)
                          . . .
    1.0680 1.0686  32E1(3)
                          . . .
    1.0690 1.0696  32E1(3)
                          . . .
    1.0700 1.0706  29E1(3)
                          . . .
    1.0710 1.0716  30E1(3)
                          . . .
    1.0720 1.0726  30E1(3)
                          . . .
    1.0730 1.0736  30E1(3)
                          . . .
    1.0740 1.0746  30E1(3)
                          . . .
    1.0750 1.0756  28E1(3)
                          . . .
    1.0760 1.0766  34E1(3)
                          . . .
    1.0770 1.0776  31E1(3)
                          . . .
    1.0780 1.0786  28E1(2)
                          . . .
    1.0790 1.0796  29E1(3)
                          . . .
    1.0800 1.0806  28E1(3)
                          . . .
    1.0810 1.0816  31E1(3)
                          . . .
    1.0820 1.0826  29E1(3)
                          . . .
    1.0830 1.0836  32E1(3)
                          . . .
    1.0840 1.0846  32E1(3)
                          . . .
    1.0850 1.0856  32E1(3)
                          . . .
    1.0860 1.0866  31E1(3)
                          . . .
    1.0870 1.0876  28E1(3)
                          . . .
    1.0880 1.0886  31E1(3)
                          . . .
    1.0890 1.0896  33E1(3)
                          . . .
    1.0900 1.0906  25E1(2)
                          . . .
    1.0910 1.0916  28E1(3)
                          . . .
    1.0920 1.0926  30E1(3)
                          . . .
    1.0930 1.0936  30E1(3)
                          . . .
    1.0940 1.0946  33E1(3)
                          . . .
    1.0950 1.0956  30E1(3)
                          . . .
    1.0960 1.0966  27E1(2)
                          . . .
    1.0970 1.0976  30E1(3)
                          . . .
    1.0980 1.0986  32E1(3)
                          . . .
    1.0990 1.0996  33E1(3)
                          . . .
    1.1000 1.1006  34E1(3)
                          . . .
    1.1010 1.1016  32E1(3)
                          . . .
    1.1020 1.1026  31E1(3)
                          . . .
    1.1030 1.1036  34E1(3)
                          . . .
    1.1040 1.1046  31E1(3)
                          . . .
    1.1050 1.1056  31E1(3)
                          . . .
    1.1060 1.1066  32E1(3)
                          . . .
    1.1070 1.1076  29E1(3)
                          . . .
    1.1080 1.1086  28E1(3)
                          . . .
    1.1090 1.1096  29E1(3)
                          . . .
    1.1100 1.1106  31E1(3)
                          . . .
    1.1110 1.1116  26E1(2)
                          . . .
    1.1120 1.1126  26E1(2)
                          . . .
    1.1130 1.1136  29E1(3)
                          . . .
    1.1140 1.1146  29E1(3)
                          . . .
    1.1150 1.1156  30E1(3)
                          . . .
    1.1160 1.1166  31E1(3)
                          . . .
    1.1170 1.1176  33E1(3)
                          . . .
    1.1180 1.1186  31E1(3)
                          . . .
    1.1190 1.1196  31E1(3)
                          . . .
    1.1200 1.1206  31E1(3)
                          . . .
    1.1210 1.1216  33E1(3)
                          . . .
    1.1220 1.1226  26E1(2)
                          . . .
    1.1230 1.1236  25E1(2)
                          . . .
    1.1240 1.1246  27E1(2)
                          . . .
    1.1250 1.1256  29E1(3)
                          . . .
    1.1260 1.1266  32E1(3)
                          . . .
    1.1270 1.1276  32E1(3)
                          . . .
    1.1280 1.1286  29E1(3)
                          . . .
    1.1290 1.1296  29E1(3)
                          . . .
    1.1300 1.1306  26E1(2)
                          . . .
    1.1310 1.1316  27E1(2)
                          . . .
    1.1320 1.1326  32E1(3)
                          . . .
    1.1330 1.1336  30E1(3)
                          . . .
    1.1340 1.1346  27E1(2)
                          . . .
    1.1350 1.1356  27E1(2)
                          . . .
    1.1360 1.1366  30E1(3)
                          . . .
    1.1370 1.1376  28E1(3)
                          . . .
    1.1380 1.1386  27E1(2)
                          . . .
    1.1390 1.1396  28E1(3)
                          . . .
    1.1400 1.1406  28E1(3)
                          . . .
    1.1410 1.1416  31E1(3)
                          . . .
    1.1420 1.1426  29E1(3)
                          . . .
    1.1430 1.1436  33E1(3)
                          . . .
    1.1440 1.1446  34E1(3)
                          . . .
    1.1450 1.1456  30E1(3)
                          . . .
    1.1460 1.1466  30E1(3)
                          . . .
    1.1470 1.1476  30E1(3)
                          . . .
    1.1480 1.1486  27E1(2)
                          . . .
    1.1490 1.1496  29E1(3)
                          . . .
    1.1500 1.1506  33E1(3)
                          . . .
    1.1510 1.1516  27E1(2)
                          . . .
    1.1520 1.1526  25E1(2)
                          . . .
    1.1530 1.1536  28E1(2)
                          . . .
    1.1540 1.1546  30E1(3)
                          . . .
    1.1550 1.1556  29E1(3)
                          . . .
    1.1560 1.1566  27E1(2)
                          . . .
    1.1570 1.1576  25E1(2)
                          . . .
    1.1580 1.1586  30E1(3)
                          . . .
    1.1590 1.1596  30E1(3)
                          . . .
    1.1600 1.1606  30E1(3)
                          . . .
    1.1610 1.1616  27E1(2)
                          . . .
    1.1620 1.1626  28E1(2)
                          . . .
    1.1630 1.1636  28E1(3)
                          . . .
    1.1640 1.1646  28E1(2)
                          . . .
    1.1650 1.1656  28E1(3)
                          . . .
    1.1660 1.1666  30E1(3)
                          . . .
    1.1670 1.1676  28E1(3)
                          . . .
    1.1680 1.1686  27E1(2)
                          . . .
    1.1690 1.1696  30E1(3)
                          . . .
    1.1700 1.1706  27E1(2)
                          . . .
    1.1710 1.1716  31E1(3)
                          . . .
    1.1720 1.1726  29E1(3)
                          . . .
    1.1730 1.1736  26E1(2)
                          . . .
    1.1740 1.1746  30E1(3)
                          . . .
    1.1750 1.1756  32E1(3)
                          . . .
    1.1760 1.1766  30E1(3)
                          . . .
    1.1770 1.1776  30E1(3)
                          . . .
    1.1780 1.1786  29E1(3)
                          . . .
    1.1790 1.1796  26E1(2)
                          . . .
    1.1800 1.1806  29E1(3)
                          . . .
    1.1810 1.1816  29E1(3)
                          . . .
    1.1820 1.1826  31E1(3)
                          . . .
    1.1830 1.1836  30E1(3)
                          . . .
    1.1840 1.1846  28E1(2)
                          . . .
    1.1850 1.1856  26E1(2)
                          . . .
    1.1860 1.1866  30E1(3)
                          . . .
    1.1870 1.1876  29E1(3)
                          . . .
    1.1880 1.1886  27E1(2)
                          . . .
    1.1890 1.1896  29E1(3)
                          . . .
    1.1900 1.1906  29E1(3)
                          . . .
    1.1910 1.1916  27E1(2)
                          . . .
    1.1920 1.1926  27E1(2)
                          . . .
    1.1930 1.1936  26E1(2)
                          . . .
    1.1940 1.1946  27E1(2)
                          . . .
    1.1950 1.1956  25E1(2)
                          . . .
    1.1960 1.1966  29E1(3)
                          . . .
    1.1970 1.1976  29E1(3)
                          . . .
    1.1980 1.1986  29E1(3)
                          . . .
    1.1990 1.1996  29E1(3)
                          . . .
    1.2000 1.2006  29E1(3)
                          . . .
    1.2010 1.2016  28E1(3)
                          . . .
    1.2020 1.2026  29E1(3)
                          . . .
    1.2030 1.2036  27E1(2)
                          . . .
    1.2040 1.2046  26E1(2)
                          . . .
    1.2050 1.2056  29E1(3)
                          . . .
    1.2060 1.2066  29E1(3)
                          . . .
    1.2070 1.2076  29E1(3)
                          . . .
    1.2080 1.2086  30E1(3)
                          . . .
    1.2090 1.2096  28E1(2)
                          . . .
    1.2100 1.2106  30E1(3)
                          . . .
    1.2110 1.2116  27E1(2)
                          . . .
    1.2120 1.2126  27E1(2)
                          . . .
    1.2130 1.2136  29E1(3)
                          . . .
    1.2140 1.2146  28E1(3)
                          . . .
    1.2150 1.2156  28E1(3)
                          . . .
    1.2160 1.2166  26E1(2)
                          . . .
    1.2170 1.2176  24E1(2)
                          . . .
    1.2180 1.2186  29E1(3)
                          . . .
    1.2190 1.2196  26E1(2)
                          . . .
    1.2200 1.2206  27E1(2)
                          . . .
    1.2210 1.2216  30E1(3)
                          . . .
    1.2220 1.2226  32E1(3)
                          . . .
    1.2230 1.2236  29E1(3)
                          . . .
    1.2240 1.2246  30E1(3)
                          . . .
    1.2250 1.2256  29E1(3)
                          . . .
    1.2260 1.2266  28E1(2)
                          . . .
    1.2270 1.2276  26E1(2)
                          . . .
    1.2280 1.2286  27E1(2)
                          . . .
    1.2290 1.2296  31E1(3)
                          . . .
    1.2300 1.2306  25E1(2)
                          . . .
    1.2310 1.2316  24E1(2)
                          . . .
    1.2320 1.2326  26E1(2)
                          . . .
    1.2330 1.2336  27E1(2)
                          . . .
    1.2340 1.2346  27E1(2)
                          . . .
    1.2350 1.2356  26E1(2)
                          . . .
    1.2360 1.2366  26E1(2)
                          . . .
    1.2370 1.2376  28E1(3)
                          . . .
    1.2380 1.2386  28E1(3)
                          . . .
    1.2390 1.2396  29E1(3)
                          . . .
    1.2400 1.2406  29E1(3)
                          . . .
    1.2410 1.2416  27E1(2)
                          . . .
    1.2420 1.2426  28E1(2)
                          . . .
    1.2430 1.2436  30E1(3)
                          . . .
    1.2440 1.2446  27E1(2)
                          . . .
    1.2450 1.2456  27E1(2)
                          . . .
    1.2460 1.2466  29E1(3)
                          . . .
    1.2470 1.2476  29E1(3)
                          . . .
    1.2480 1.2486  28E1(3)
                          . . .
    1.2490 1.2496  25E1(2)
                          . . .
    1.2500 1.2506  25E1(2)
                          . . .
    1.2510 1.2516  27E1(2)
                          . . .
    1.2520 1.2526  28E1(3)
                          . . .
    1.2530 1.2536  26E1(2)
                          . . .
    1.2540 1.2546  26E1(2)
                          . . .
    1.2550 1.2556  30E1(3)
                          . . .
    1.2560 1.2566  27E1(2)
                          . . .
    1.2570 1.2576  29E1(3)
                          . . .
    1.2580 1.2586  29E1(3)
                          . . .
    1.2590 1.2596  26E1(2)
                          . . .
    1.2600 1.2606  26E1(2)
                          . . .
    1.2610 1.2616  30E1(3)
                          . . .
    1.2620 1.2626  29E1(3)
                          . . .
    1.2630 1.2636  25E1(2)
                          . . .
    1.2640 1.2646  29E1(3)
                          . . .
    1.2650 1.2656  31E1(3)
                          . . .
    1.2660 1.2666  28E1(3)
                          . . .
    1.2670 1.2676  27E1(2)
                          . . .
    1.2680 1.2686  28E1(2)
                          . . .
    1.2690 1.2696  30E1(3)
                          . . .
    1.2700 1.2706  29E1(3)
                          . . .
    1.2710 1.2716  27E1(2)
                          . . .
    1.2720 1.2726  27E1(2)
                          . . .
    1.2730 1.2736  33E1(3)
                          . . .
    1.2740 1.2746  30E1(3)
                          . . .
    1.2750 1.2756  26E1(2)
                          . . .
    1.2760 1.2766  29E1(3)
                          . . .
    1.2770 1.2776  27E1(2)
                          . . .
    1.2780 1.2786  30E1(3)
                          . . .
    1.2790 1.2796  26E1(2)
                          . . .
    1.2800 1.2806  30E1(3)
                          . . .
    1.2810 1.2816  31E1(3)
                          . . .
    1.2820 1.2826  30E1(3)
                          . . .
    1.2830 1.2836  31E1(3)
                          . . .
    1.2840 1.2846  31E1(3)
                          . . .
    1.2850 1.2856  32E1(3)
                          . . .
    1.2860 1.2866  29E1(3)
                          . . .
    1.2870 1.2876  27E1(2)
                          . . .
    1.2880 1.2886  30E1(3)
                          . . .
    1.2890 1.2896  29E1(3)
                          . . .
    1.2900 1.2906  29E1(3)
                          . . .
    1.2910 1.2916  30E1(3)
                          . . .
    1.2920 1.2926  28E1(3)
                          . . .
    1.2930 1.2936  32E1(3)
                          . . .
    1.2940 1.2946  30E1(3)
                          . . .
    1.2950 1.2956  29E1(3)
                          . . .
    1.2960 1.2966  27E1(2)
                          . . .
    1.2970 1.2976  27E1(2)
                          . . .
    1.2980 1.2986  30E1(3)
                          . . .
    1.2990 1.2996  29E1(3)
                          . . .
    1.3000 1.3006  27E1(2)
                          . . .
    1.3010 1.3016  27E1(2)
                          . . .
    1.3020 1.3026  31E1(3)
                          . . .
    1.3030 1.3036  29E1(3)
                          . . .
    1.3040 1.3046  28E1(3)
                          . . .
    1.3050 1.3056  28E1(3)
                          . . .
    1.3060 1.3066  32E1(3)
                          . . .
    1.3070 1.3076  31E1(3)
                          . . .
    1.3080 1.3086  31E1(3)
                          . . .
    1.3090 1.3096  30E1(3)
                          . . .
    1.3100 1.3106  27E1(2)
                          . . .
    1.3110 1.3116  27E1(2)
                          . . .
    1.3120 1.3126  28E1(2)
                          . . .
    1.3130 1.3136  29E1(3)
                          . . .
    1.3140 1.3146  28E1(3)
                          . . .
    1.3150 1.3156  30E1(3)
                          . . .
    1.3160 1.3166  29E1(3)
                          . . .
    1.3170 1.3176  28E1(2)
                          . . .
    1.3180 1.3186  31E1(3)
                          . . .
    1.3190 1.3196  30E1(3)
                          . . .
    1.3200 1.3206  29E1(3)
                          . . .
    1.3210 1.3216  29E1(3)
                          . . .
    1.3220 1.3226  28E1(3)
                          . . .
    1.3230 1.3236  28E1(3)
                          . . .
    1.3240 1.3246  29E1(3)
                          . . .
    1.3250 1.3256  32E1(3)
                          . . .
    1.3260 1.3266  30E1(3)
                          . . .
    1.3270 1.3276  29E1(3)
                          . . .
    1.3280 1.3286  28E1(3)
                          . . .
    1.3290 1.3296  30E1(3)
                          . . .
    1.3300 1.3306  27E1(2)
                          . . .
    1.3310 1.3316  28E1(3)
                          . . .
    1.3320 1.3326  31E1(3)
                          . . .
    1.3330 1.3336  28E1(3)
                          . . .
    1.3340 1.3346  29E1(3)
                          . . .
    1.3350 1.3356  27E1(2)
                          . . .
    1.3360 1.3366  31E1(3)
                          . . .
    1.3370 1.3376  32E1(3)
                          . . .
    1.3380 1.3386  33E1(3)
                          . . .
    1.3390 1.3396  31E1(3)
                          . . .
    1.3400 1.3406  31E1(3)
                          . . .
    1.3410 1.3416  30E1(3)
                          . . .
    1.3420 1.3426  31E1(3)
                          . . .
    1.3430 1.3436  29E1(3)
                          . . .
    1.3440 1.3446  26E1(2)
                          . . .
    1.3450 1.3456  27E1(2)
                          . . .
    1.3460 1.3466  30E1(3)
                          . . .
    1.3470 1.3476  30E1(3)
                          . . .
    1.3480 1.3486  31E1(3)
                          . . .
    1.3490 1.3496  29E1(3)
                          . . .
    1.3500 1.3506  29E1(3)
                          . . .
    1.3510 1.3516  30E1(3)
                          . . .
    1.3520 1.3526  30E1(3)
                          . . .
    1.3530 1.3536  32E1(3)
                          . . .
    1.3540 1.3546  29E1(3)
                          . . .
    1.3550 1.3556  30E1(3)
                          . . .
    1.3560 1.3566  32E1(3)
                          . . .
    1.3570 1.3576  31E1(3)
                          . . .
    1.3580 1.3586  31E1(3)
                          . . .
    1.3590 1.3596  31E1(3)
                          . . .
    1.3600 1.3606  28E1(3)
                          . . .
    1.3610 1.3616  28E1(3)
                          . . .
    1.3620 1.3626  29E1(3)
                          . . .
    1.3630 1.3636  27E1(2)
                          . . .
    1.3640 1.3646  31E1(3)
                          . . .
    1.3650 1.3656  31E1(3)
                          . . .
    1.3660 1.3666  29E1(3)
                          . . .
    1.3670 1.3676  28E1(2)
                          . . .
    1.3680 1.3686  30E1(3)
                          . . .
    1.3690 1.3696  28E1(2)
                          . . .
    1.3700 1.3706  31E1(3)
                          . . .
    1.3710 1.3716  30E1(3)
                          . . .
    1.3720 1.3726  27E1(2)
                          . . .
    1.3730 1.3736  30E1(3)
                          . . .
    1.3740 1.3746  34E1(3)
                          . . .
    1.3750 1.3756  30E1(3)
                          . . .
    1.3760 1.3766  28E1(3)
                          . . .
    1.3770 1.3776  27E1(2)
                          . . .
    1.3780 1.3786  29E1(3)
                          . . .
    1.3790 1.3796  30E1(3)
                          . . .
    1.3800 1.3806  32E1(3)
                          . . .
    1.3810 1.3816  37E1(3)
                          . . .
    1.3820 1.3826  33E1(3)
                          . . .
    1.3830 1.3836  28E1(3)
                          . . .
    1.3840 1.3846  26E1(2)
                          . . .
    1.3850 1.3856  27E1(2)
                          . . .
    1.3860 1.3866  24E1(2)
                          . . .
    1.3870 1.3876  26E1(2)
                          . . .
    1.3880 1.3886  28E1(3)
                          . . .
    1.3890 1.3896  29E1(3)
                          . . .
    1.3900 1.3906  31E1(3)
                          . . .
    1.3910 1.3916  26E1(2)
                          . . .
    1.3920 1.3926  27E1(2)
                          . . .
    1.3930 1.3936  28E1(2)
                          . . .
    1.3940 1.3946  26E1(2)
                          . . .
    1.3950 1.3956  26E1(2)
                          . . .
    1.3960 1.3966  30E1(3)
                          . . .
    1.3970 1.3976  26E1(2)
                          . . .
    1.3980 1.3986  27E1(2)
                          . . .
    1.3990 1.3996  28E1(3)
                          . . .
    1.4000 1.4006  29E1(3)
                          . . .
    1.4010 1.4016  30E1(3)
                          . . .
    1.4020 1.4026  27E1(2)
                          . . .
    1.4030 1.4036  26E1(2)
                          . . .
    1.4040 1.4046  27E1(2)
                          . . .
    1.4050 1.4056  27E1(2)
                          . . .
    1.4060 1.4066  25E1(2)
                          . . .
    1.4070 1.4076  29E1(3)
                          . . .
    1.4080 1.4086  27E1(2)
                          . . .
    1.4090 1.4096  29E1(3)
                          . . .
    1.4100 1.4106  31E1(3)
                          . . .
    1.4110 1.4116  29E1(3)
                          . . .
    1.4120 1.4126  27E1(2)
                          . . .
    1.4130 1.4136  28E1(3)
                          . . .
    1.4140 1.4146  28E1(3)
                          . . .
    1.4150 1.4156  28E1(2)
                          . . .
    1.4160 1.4166  30E1(3)
                          . . .
    1.4170 1.4176  31E1(3)
                          . . .
    1.4180 1.4186  30E1(3)
                          . . .
    1.4190 1.4196  30E1(3)
                          . . .
    1.4200 1.4206  26E1(2)
                          . . .
    1.4210 1.4216  26E1(2)
                          . . .
    1.4220 1.4226  26E1(2)
                          . . .
    1.4230 1.4236  27E1(2)
                          . . .
    1.4240 1.4246  25E1(2)
                          . . .
    1.4250 1.4256  25E1(2)
                          . . .
    1.4260 1.4266  22E1(2)
                          . . .
    1.4270 1.4276  26E1(2)
                          . . .
    1.4280 1.4286  26E1(2)
                          . . .
    1.4290 1.4296  25E1(2)
                          . . .
    1.4300 1.4306  26E1(2)
                          . . .
    1.4310 1.4316  26E1(2)
                          . . .
    1.4320 1.4326  29E1(3)
                          . . .
    1.4330 1.4336  28E1(3)
                          . . .
    1.4340 1.4346  25E1(2)
                          . . .
    1.4350 1.4356  26E1(2)
                          . . .
    1.4360 1.4366  25E1(2)
                          . . .
    1.4370 1.4376  28E1(3)
                          . . .
    1.4380 1.4386  27E1(2)
                          . . .
    1.4390 1.4396  28E1(2)
                          . . .
    1.4400 1.4406  28E1(3)
                          . . .
    1.4410 1.4416  29E1(3)
                          . . .
    1.4420 1.4426  29E1(3)
                          . . .
    1.4430 1.4436  27E1(2)
                          . . .
    1.4440 1.4446  27E1(2)
                          . . .
    1.4450 1.4456  29E1(3)
                          . . .
    1.4460 1.4466  25E1(2)
                          . . .
    1.4470 1.4476  26E1(2)
                          . . .
    1.4480 1.4486  28E1(3)
                          . . .
    1.4490 1.4496  27E1(2)
                          . . .
    1.4500 1.4506  27E1(2)
                          . . .
    1.4510 1.4516  26E1(2)
                          . . .
    1.4520 1.4526  27E1(2)
                          . . .
    1.4530 1.4536  25E1(2)
                          . . .
    1.4540 1.4546  28E1(2)
                          . . .
    1.4550 1.4556  26E1(2)
                          . . .
    1.4560 1.4566  28E1(3)
                          . . .
    1.4570 1.4576  27E1(2)
                          . . .
    1.4580 1.4586  29E1(3)
                          . . .
    1.4590 1.4596  26E1(2)
                          . . .
    1.4600 1.4606  26E1(2)
                          . . .
    1.4610 1.4616  25E1(2)
                          . . .
    1.4620 1.4626  24E1(2)
                          . . .
    1.4630 1.4636  28E1(3)
                          . . .
    1.4640 1.4646  27E1(2)
                          . . .
    1.4650 1.4656  29E1(3)
                          . . .
    1.4660 1.4666  28E1(3)
                          . . .
    1.4670 1.4676  27E1(2)
                          . . .
    1.4680 1.4686  27E1(2)
                          . . .
    1.4690 1.4696  26E1(2)
                          . . .
    1.4700 1.4706  25E1(2)
                          . . .
    1.4710 1.4716  26E1(2)
                          . . .
    1.4720 1.4726  29E1(3)
                          . . .
    1.4730 1.4736  25E1(2)
                          . . .
    1.4740 1.4746  23E1(2)
                          . . .
    1.4750 1.4756  30E1(3)
                          . . .
    1.4760 1.4766  29E1(3)
                          . . .
    1.4770 1.4776  25E1(2)
                          . . .
    1.4780 1.4786  29E1(3)
                          . . .
    1.4790 1.4796  28E1(3)
                          . . .
    1.4800 1.4806  23E1(2)
                          . . .
    1.4810 1.4816  26E1(2)
                          . . .
    1.4820 1.4826  27E1(2)
                          . . .
    1.4830 1.4836  25E1(2)
                          . . .
    1.4840 1.4846  26E1(2)
                          . . .
    1.4850 1.4856  26E1(2)
                          . . .
    1.4860 1.4866  28E1(2)
                          . . .
    1.4870 1.4876  27E1(2)
                          . . .
    1.4880 1.4886  24E1(2)
                          . . .
    1.4890 1.4896  25E1(2)
                          . . .
    1.4900 1.4906  29E1(3)
                          . . .
    1.4910 1.4916  26E1(2)
                          . . .
    1.4920 1.4926  25E1(2)
                          . . .
    1.4930 1.4936  26E1(2)
                          . . .
    1.4940 1.4946  26E1(2)
                          . . .
    1.4950 1.4956  26E1(2)
                          . . .
    1.4960 1.4966  26E1(2)
                          . . .
    1.4970 1.4976  26E1(2)
                          . . .
    1.4980 1.4986  28E1(3)
                          . . .
    1.4990 1.4996  27E1(2)
                          . . .
    1.5000 1.5006  23E1(2)
                          . . .
    1.5010 1.5016  26E1(2)
                          . . .
    1.5020 1.5026  29E1(3)
                          . . .
    1.5030 1.5036  27E1(2)
                          . . .
    1.5040 1.5046  23E1(2)
                          . . .
    1.5050 1.5056  21E1(2)
                          . . .
    1.5060 1.5066  25E1(2)
                          . . .
    1.5070 1.5076  24E1(2)
                          . . .
    1.5080 1.5086  25E1(2)
                          . . .
    1.5090 1.5096  25E1(2)
                          . . .
    1.5100 1.5106  24E1(2)
                          . . .
    1.5110 1.5116  23E1(2)
                          . . .
    1.5120 1.5126  23E1(2)
                          . . .
    1.5130 1.5136  24E1(2)
                          . . .
    1.5140 1.5146  27E1(2)
                          . . .
    1.5150 1.5156  29E1(3)
                          . . .
    1.5160 1.5166  29E1(3)
                          . . .
    1.5170 1.5176  26E1(2)
                          . . .
    1.5180 1.5186  27E1(2)
                          . . .
    1.5190 1.5196  26E1(2)
                          . . .
    1.5200 1.5206  21E1(2)
                          . . .
    1.5210 1.5216  24E1(2)
                          . . .
    1.5220 1.5226  24E1(2)
                          . . .
    1.5230 1.5236  25E1(2)
                          . . .
    1.5240 1.5246  22E1(2)
                          . . .
    1.5250 1.5256  23E1(2)
                          . . .
    1.5260 1.5266  25E1(2)
                          . . .
    1.5270 1.5276  22E1(2)
                          . . .
    1.5280 1.5286  26E1(2)
                          . . .
    1.5290 1.5296  23E1(2)
                          . . .
    1.5300 1.5306  23E1(2)
                          . . .
    1.5310 1.5316  24E1(2)
                          . . .
    1.5320 1.5326  25E1(2)
                          . . .
    1.5330 1.5336  25E1(2)
                          . . .
    1.5340 1.5346  24E1(2)
                          . . .
    1.5350 1.5356  25E1(2)
                          . . .
    1.5360 1.5366  25E1(2)
                          . . .
    1.5370 1.5376  24E1(2)
                          . . .
    1.5380 1.5386  24E1(2)
                          . . .
    1.5390 1.5396  23E1(2)
                          . . .
    1.5400 1.5406  23E1(2)
                          . . .
    1.5410 1.5416  24E1(2)
                          . . .
    1.5420 1.5426  25E1(2)
                          . . .
    1.5430 1.5436  23E1(2)
                          . . .
    1.5440 1.5446  23E1(2)
                          . . .
    1.5450 1.5456  23E1(2)
                          . . .
    1.5460 1.5466  20E1(2)
                          . . .
    1.5470 1.5476  21E1(2)
                          . . .
    1.5480 1.5486  24E1(2)
                          . . .
    1.5490 1.5496  25E1(2)
                          . . .
    1.5500 1.5506  26E1(2)
                          . . .
    1.5510 1.5516  24E1(2)
                          . . .
    1.5520 1.5526  26E1(2)
                          . . .
    1.5530 1.5536  27E1(2)
                          . . .
    1.5540 1.5546  25E1(2)
                          . . .
    1.5550 1.5556  23E1(2)
                          . . .
    1.5560 1.5566  25E1(2)
                          . . .
    1.5570 1.5576  27E1(2)
                          . . .
    1.5580 1.5586  27E1(2)
                          . . .
    1.5590 1.5596  22E1(2)
                          . . .
    1.5600 1.5606  19E1(2)
                          . . .
    1.5610 1.5616  21E1(2)
                          . . .
    1.5620 1.5626  22E1(2)
                          . . .
    1.5630 1.5636  25E1(2)
                          . . .
    1.5640 1.5646  23E1(2)
                          . . .
    1.5650 1.5656  25E1(2)
                          . . .
    1.5660 1.5666  23E1(2)
                          . . .
    1.5670 1.5676  23E1(2)
                          . . .
    1.5680 1.5686  25E1(2)
                          . . .
    1.5690 1.5696  26E1(2)
                          . . .
    1.5700 1.5706  23E1(2)
                          . . .
    1.5710 1.5716  24E1(2)
                          . . .
    1.5720 1.5726  23E1(2)
                          . . .
    1.5730 1.5736  23E1(2)
                          . . .
    1.5740 1.5746  24E1(2)
                          . . .
    1.5750 1.5756  24E1(2)
                          . . .
    1.5760 1.5766  26E1(2)
                          . . .
    1.5770 1.5776  25E1(2)
                          . . .
    1.5780 1.5786  23E1(2)
                          . . .
    1.5790 1.5796  21E1(2)
                          . . .
    1.5800 1.5806  24E1(2)
                          . . .
    1.5810 1.5816  24E1(2)
                          . . .
    1.5820 1.5826  23E1(2)
                          . . .
    1.5830 1.5836  21E1(2)
                          . . .
    1.5840 1.5846  22E1(2)
                          . . .
    1.5850 1.5856  24E1(2)
                          . . .
    1.5860 1.5866  23E1(2)
                          . . .
    1.5870 1.5876  22E1(2)
                          . . .
    1.5880 1.5886  24E1(2)
                          . . .
    1.5890 1.5896  26E1(2)
                          . . .
    1.5900 1.5906  23E1(2)
                          . . .
    1.5910 1.5916  26E1(2)
                          . . .
    1.5920 1.5926  23E1(2)
                          . . .
    1.5930 1.5936  26E1(2)
                          . . .
    1.5940 1.5946  22E1(2)
                          . . .
    1.5950 1.5956  21E1(2)
                          . . .
    1.5960 1.5966  25E1(2)
                          . . .
    1.5970 1.5976  23E1(2)
                          . . .
    1.5980 1.5986  22E1(2)
                          . . .
    1.5990 1.5996  25E1(2)
                          . . .
    1.6000 1.6006  26E1(2)
                          . . .
    1.6010 1.6016  23E1(2)
                          . . .
    1.6020 1.6026  21E1(2)
                          . . .
    1.6030 1.6036  23E1(2)
                          . . .
    1.6040 1.6046  26E1(2)
                          . . .
    1.6050 1.6056  24E1(2)
                          . . .
    1.6060 1.6066  20E1(2)
                          . . .
    1.6070 1.6076  24E1(2)
                          . . .
    1.6080 1.6086  25E1(2)
                          . . .
    1.6090 1.6096  23E1(2)
                          . . .
    1.6100 1.6106  26E1(2)
                          . . .
    1.6110 1.6116  22E1(2)
                          . . .
    1.6120 1.6126  22E1(2)
                          . . .
    1.6130 1.6136  22E1(2)
                          . . .
    1.6140 1.6146  24E1(2)
                          . . .
    1.6150 1.6156  25E1(2)
                          . . .
    1.6160 1.6166  23E1(2)
                          . . .
    1.6170 1.6176  22E1(2)
                          . . .
    1.6180 1.6186  18E1(2)
                          . . .
    1.6190 1.6196  22E1(2)
                          . . .
    1.6200 1.6206  23E1(2)
                          . . .
    1.6210 1.6216  23E1(2)
                          . . .
    1.6220 1.6226  21E1(2)
                          . . .
    1.6230 1.6236  22E1(2)
                          . . .
    1.6240 1.6246  23E1(2)
                          . . .
    1.6250 1.6256  20E1(2)
                          . . .
    1.6260 1.6266  23E1(2)
                          . . .
    1.6270 1.6276  24E1(2)
                          . . .
    1.6280 1.6286  25E1(2)
                          . . .
    1.6290 1.6296  24E1(2)
                          . . .
    1.6300 1.6306  25E1(2)
                          . . .
    1.6310 1.6316  25E1(2)
                          . . .
    1.6320 1.6326  24E1(2)
                          . . .
    1.6330 1.6336  22E1(2)
                          . . .
    1.6340 1.6346  24E1(2)
                          . . .
    1.6350 1.6356  23E1(2)
                          . . .
    1.6360 1.6366  23E1(2)
                          . . .
    1.6370 1.6376  22E1(2)
                          . . .
    1.6380 1.6386  25E1(2)
                          . . .
    1.6390 1.6396  24E1(2)
                          . . .
    1.6400 1.6406  22E1(2)
                          . . .
    1.6410 1.6416  24E1(2)
                          . . .
    1.6420 1.6426  23E1(2)
                          . . .
    1.6430 1.6436  23E1(2)
                          . . .
    1.6440 1.6446  21E1(2)
                          . . .
    1.6450 1.6456  21E1(2)
                          . . .
    1.6460 1.6466  20E1(2)
                          . . .
    1.6470 1.6476  22E1(2)
                          . . .
    1.6480 1.6486  21E1(2)
                          . . .
    1.6490 1.6496  24E1(2)
                          . . .
    1.6500 1.6506  24E1(2)
                          . . .
    1.6510 1.6516  25E1(2)
                          . . .
    1.6520 1.6526  20E1(2)
                          . . .
    1.6530 1.6536  21E1(2)
                          . . .
    1.6540 1.6546  21E1(2)
                          . . .
    1.6550 1.6556  24E1(2)
                          . . .
    1.6560 1.6566  24E1(2)
                          . . .
    1.6570 1.6576  23E1(2)
                          . . .
    1.6580 1.6586  22E1(2)
                          . . .
    1.6590 1.6596  22E1(2)
                          . . .
    1.6600 1.6606  22E1(2)
                          . . .
    1.6610 1.6616  22E1(2)
                          . . .
    1.6620 1.6626  22E1(2)
                          . . .
    1.6630 1.6636  21E1(2)
                          . . .
    1.6640 1.6646  23E1(2)
                          . . .
    1.6650 1.6656  23E1(2)
                          . . .
    1.6660 1.6666  20E1(2)
                          . . .
    1.6670 1.6676  23E1(2)
                          . . .
    1.6680 1.6686  20E1(2)
                          . . .
    1.6690 1.6696  21E1(2)
                          . . .
    1.6700 1.6706  23E1(2)
                          . . .
    1.6710 1.6716  24E1(2)
                          . . .
    1.6720 1.6726  22E1(2)
                          . . .
    1.6730 1.6736  21E1(2)
                          . . .
    1.6740 1.6746  25E1(2)
                          . . .
    1.6750 1.6756  24E1(2)
                          . . .
    1.6760 1.6766  18E1(2)
                          . . .
    1.6770 1.6776  19E1(2)
                          . . .
    1.6780 1.6786  22E1(2)
                          . . .
    1.6790 1.6796  18E1(2)
                          . . .
    1.6800 1.6806  19E1(2)
                          . . .
    1.6810 1.6816  21E1(2)
                          . . .
    1.6820 1.6826  22E1(2)
                          . . .
    1.6830 1.6836  20E1(2)
                          . . .
    1.6840 1.6846  20E1(2)
                          . . .
    1.6850 1.6856  20E1(2)
                          . . .
    1.6860 1.6866  21E1(2)
                          . . .
    1.6870 1.6876  23E1(2)
                          . . .
    1.6880 1.6886  22E1(2)
                          . . .
    1.6890 1.6896  22E1(2)
                          . . .
    1.6900 1.6906  19E1(2)
                          . . .
    1.6910 1.6916  22E1(2)
                          . . .
    1.6920 1.6926  23E1(2)
                          . . .
    1.6930 1.6936  21E1(2)
                          . . .
    1.6940 1.6946  24E1(2)
                          . . .
    1.6950 1.6956  26E1(2)
                          . . .
    1.6960 1.6966  24E1(2)
                          . . .
    1.6970 1.6976  20E1(2)
                          . . .
    1.6980 1.6986  20E1(2)
                          . . .
    1.6990 1.6996  22E1(2)
                          . . .
    1.7000 1.7006  24E1(2)
                          . . .
    1.7010 1.7016  22E1(2)
                          . . .
    1.7020 1.7026  20E1(2)
                          . . .
    1.7030 1.7036  21E1(2)
                          . . .
    1.7040 1.7046  20E1(2)
                          . . .
    1.7050 1.7056  19E1(2)
                          . . .
    1.7060 1.7066  21E1(2)
                          . . .
    1.7070 1.7076  21E1(2)
                          . . .
    1.7080 1.7086  21E1(2)
                          . . .
    1.7090 1.7096  21E1(2)
                          . . .
    1.7100 1.7106  21E1(2)
                          . . .
    1.7110 1.7116  24E1(2)
                          . . .
    1.7120 1.7126  20E1(2)
                          . . .
    1.7130 1.7136  21E1(2)
                          . . .
    1.7140 1.7146  24E1(2)
                          . . .
    1.7150 1.7156  23E1(2)
                          . . .
    1.7160 1.7166  21E1(2)
                          . . .
    1.7170 1.7176  20E1(2)
                          . . .
    1.7180 1.7186  20E1(2)
                          . . .
    1.7190 1.7196  20E1(2)
                          . . .
    1.7200 1.7206  21E1(2)
                          . . .
    1.7210 1.7216  22E1(2)
                          . . .
    1.7220 1.7226  24E1(2)
                          . . .
    1.7230 1.7236  19E1(2)
                          . . .
    1.7240 1.7246  23E1(2)
                          . . .
    1.7250 1.7256  23E1(2)
                          . . .
    1.7260 1.7266  22E1(2)
                          . . .
    1.7270 1.7276  22E1(2)
                          . . .
    1.7280 1.7286  22E1(2)
                          . . .
    1.7290 1.7296  21E1(2)
                          . . .
    1.7300 1.7306  21E1(2)
                          . . .
    1.7310 1.7316  25E1(2)
                          . . .
    1.7320 1.7326  22E1(2)
                          . . .
    1.7330 1.7336  23E1(2)
                          . . .
    1.7340 1.7346  21E1(2)
                          . . .
    1.7350 1.7356  20E1(2)
                          . . .
    1.7360 1.7366  21E1(2)
                          . . .
    1.7370 1.7376  20E1(2)
                          . . .
    1.7380 1.7386  21E1(2)
                          . . .
    1.7390 1.7396  23E1(2)
                          . . .
    1.7400 1.7406  23E1(2)
                          . . .
    1.7410 1.7416  20E1(2)
                          . . .
    1.7420 1.7426  20E1(2)
                          . . .
    1.7430 1.7436  19E1(2)
                          . . .
    1.7440 1.7446  21E1(2)
                          . . .
    1.7450 1.7456  21E1(2)
                          . . .
    1.7460 1.7466  23E1(2)
                          . . .
    1.7470 1.7476  23E1(2)
                          . . .
    1.7480 1.7486  22E1(2)
                          . . .
    1.7490 1.7496  22E1(2)
                          . . .
    1.7500 1.7506  18E1(2)
                          . . .
    1.7510 1.7516  18E1(2)
                          . . .
    1.7520 1.7526  21E1(2)
                          . . .
    1.7530 1.7536  22E1(2)
                          . . .
    1.7540 1.7546  21E1(2)
                          . . .
    1.7550 1.7556  21E1(2)
                          . . .
    1.7560 1.7566  21E1(2)
                          . . .
    1.7570 1.7576  21E1(2)
                          . . .
    1.7580 1.7586  21E1(2)
                          . . .
    1.7590 1.7596  22E1(2)
                          . . .
    1.7600 1.7606  22E1(2)
                          . . .
    1.7610 1.7616  21E1(2)
                          . . .
    1.7620 1.7626  22E1(2)
                          . . .
    1.7630 1.7636  25E1(2)
                          . . .
    1.7640 1.7646  22E1(2)
                          . . .
    1.7650 1.7656  22E1(2)
                          . . .
    1.7660 1.7666  19E1(2)
                          . . .
    1.7670 1.7676  19E1(2)
                          . . .
    1.7680 1.7686  18E1(2)
                          . . .
    1.7690 1.7696  23E1(2)
                          . . .
    1.7700 1.7706  20E1(2)
                          . . .
    1.7710 1.7716  20E1(2)
                          . . .
    1.7720 1.7726  20E1(2)
                          . . .
    1.7730 1.7736 169(19) . . .
    1.7740 1.7746  19E1(2)
                          . . .
    1.7750 1.7756  21E1(2)
                          . . .
    1.7760 1.7766  21E1(2)
                          . . .
    1.7770 1.7776  21E1(2)
                          . . .
    1.7780 1.7786  22E1(2)
                          . . .
    1.7790 1.7796  20E1(2)
                          . . .
    1.7800 1.7806  20E1(2)
                          . . .
    1.7810 1.7816  19E1(2)
                          . . .
    1.7820 1.7826 172(19) . . .
    1.7830 1.7836  20E1(2)
                          . . .
    1.7840 1.7846  21E1(2)
                          . . .
    1.7850 1.7856  21E1(2)
                          . . .
    1.7860 1.7866  22E1(2)
                          . . .
    1.7870 1.7876  23E1(2)
                          . . .
    1.7880 1.7886  23E1(2)
                          . . .
    1.7890 1.7896  19E1(2)
                          . . .
    1.7900 1.7906  20E1(2)
                          . . .
    1.7910 1.7916  20E1(2)
                          . . .
    1.7920 1.7926  22E1(2)
                          . . .
    1.7930 1.7936  20E1(2)
                          . . .
    1.7940 1.7946  22E1(2)
                          . . .
    1.7950 1.7956  21E1(2)
                          . . .
    1.7960 1.7966  21E1(2)
                          . . .
    1.7970 1.7976  23E1(2)
                          . . .
    1.7980 1.7986  23E1(2)
                          . . .
    1.7990 1.7996  19E1(2)
                          . . .
    1.8000 1.8006  18E1(2)
                          . . .
    1.8010 1.8016  20E1(2)
                          . . .
    1.8020 1.8026  23E1(2)
                          . . .
    1.8030 1.8036  20E1(2)
                          . . .
    1.8040 1.8046  20E1(2)
                          . . .
    1.8050 1.8056  19E1(2)
                          . . .
    1.8060 1.8066  21E1(2)
                          . . .
    1.8070 1.8076  25E1(2)
                          . . .
    1.8080 1.8086  22E1(2)
                          . . .
    1.8090 1.8096  20E1(2)
                          . . .
    1.8100 1.8106  20E1(2)
                          . . .
    1.8110 1.8116  19E1(2)
                          . . .
    1.8120 1.8126  21E1(2)
                          . . .
    1.8130 1.8136  18E1(2)
                          . . .
    1.8140 1.8146  18E1(2)
                          . . .
    1.8150 1.8156  19E1(2)
                          . . .
    1.8160 1.8166  21E1(2)
                          . . .
    1.8170 1.8176  21E1(2)
                          . . .
    1.8180 1.8186  21E1(2)
                          . . .
    1.8190 1.8196  22E1(2)
                          . . .
    1.8200 1.8206  20E1(2)
                          . . .
    1.8210 1.8216  19E1(2)
                          . . .
    1.8220 1.8226  21E1(2)
                          . . .
    1.8230 1.8236  20E1(2)
                          . . .
    1.8240 1.8246  19E1(2)
                          . . .
    1.8250 1.8256  20E1(2)
                          . . .
    1.8260 1.8266  20E1(2)
                          . . .
    1.8270 1.8276  20E1(2)
                          . . .
    1.8280 1.8286  20E1(2)
                          . . .
    1.8290 1.8296  21E1(2)
                          . . .
    1.8300 1.8306  19E1(2)
                          . . .
    1.8310 1.8316  20E1(2)
                          . . .
    1.8320 1.8326  20E1(2)
                          . . .
    1.8330 1.8336  22E1(2)
                          . . .
    1.8340 1.8346  20E1(2)
                          . . .
    1.8350 1.8356  21E1(2)
                          . . .
    1.8360 1.8366  22E1(2)
                          . . .
    1.8370 1.8376  20E1(2)
                          . . .
    1.8380 1.8386  21E1(2)
                          . . .
    1.8390 1.8396  19E1(2)
                          . . .
    1.8400 1.8406  20E1(2)
                          . . .
    1.8410 1.8416  18E1(2)
                          . . .
    1.8420 1.8426  18E1(2)
                          . . .
    1.8430 1.8436  20E1(2)
                          . . .
    1.8440 1.8446  20E1(2)
                          . . .
    1.8450 1.8456  21E1(2)
                          . . .
    1.8460 1.8466  22E1(2)
                          . . .
    1.8470 1.8476  20E1(2)
                          . . .
    1.8480 1.8486 171(19) . . .
    1.8490 1.8496  20E1(2)
                          . . .
    1.8500 1.8506  21E1(2)
                          . . .
    1.8510 1.8516  20E1(2)
                          . . .
    1.8520 1.8526  22E1(2)
                          . . .
    1.8530 1.8536  20E1(2)
                          . . .
    1.8540 1.8546  19E1(2)
                          . . .
    1.8550 1.8556  19E1(2)
                          . . .
    1.8560 1.8566  19E1(2)
                          . . .
    1.8570 1.8576  23E1(2)
                          . . .
    1.8580 1.8586  21E1(2)
                          . . .
    1.8590 1.8596  20E1(2)
                          . . .
    1.8600 1.8606  20E1(2)
                          . . .
    1.8610 1.8616  24E1(2)
                          . . .
    1.8620 1.8626  19E1(2)
                          . . .
    1.8630 1.8636  20E1(2)
                          . . .
    1.8640 1.8646  18E1(2)
                          . . .
    1.8650 1.8656 158(18) . . .
    1.8660 1.8666  18E1(2)
                          . . .
    1.8670 1.8676  18E1(2)
                          . . .
    1.8680 1.8686 167(19) . . .
    1.8690 1.8696 162(19) . . .
    1.8700 1.8706  22E1(2)
                          . . .
    1.8710 1.8716  20E1(2)
                          . . .
    1.8720 1.8726  19E1(2)
                          . . .
    1.8730 1.8736  23E1(2)
                          . . .
    1.8740 1.8746  23E1(2)
                          . . .
    1.8750 1.8756  22E1(2)
                          . . .
    1.8760 1.8766  20E1(2)
                          . . .
    1.8770 1.8776  21E1(2)
                          . . .
    1.8780 1.8786  21E1(2)
                          . . .
    1.8790 1.8796  21E1(2)
                          . . .
    1.8800 1.8806  21E1(2)
                          . . .
    1.8810 1.8816  19E1(2)
                          . . .
    1.8820 1.8826  19E1(2)
                          . . .
    1.8830 1.8836 172(19) . . .
    1.8840 1.8846  20E1(2)
                          . . .
    1.8850 1.8856  18E1(2)
                          . . .
    1.8860 1.8866  19E1(2)
                          . . .
    1.8870 1.8876  20E1(2)
                          . . .
    1.8880 1.8886 170(19) . . .
    1.8890 1.8896  20E1(2)
                          . . .
    1.8900 1.8906  19E1(2)
                          . . .
    1.8910 1.8916  22E1(2)
                          . . .
    1.8920 1.8926  22E1(2)
                          . . .
    1.8930 1.8936  23E1(2)
                          . . .
    1.8940 1.8946  21E1(2)
                          . . .
    1.8950 1.8956  20E1(2)
                          . . .
    1.8960 1.8966  20E1(2)
                          . . .
    1.8970 1.8976 171(19) . . .
    1.8980 1.8986  18E1(2)
                          . . .
    1.8990 1.8996  19E1(2)
                          . . .
    1.9000 1.9006  22E1(2)
                          . . .
    1.9010 1.9016  19E1(2)
                          . . .
    1.9020 1.9026  18E1(2)
                          . . .
    1.9030 1.9036  21E1(2)
                          . . .
    1.9040 1.9046  24E1(2)
                          . . .
    1.9050 1.9056  21E1(2)
                          . . .
    1.9060 1.9066  19E1(2)
                          . . .
    1.9070 1.9076  19E1(2)
                          . . .
    1.9080 1.9086  20E1(2)
                          . . .
    1.9090 1.9096  21E1(2)
                          . . .
    1.9100 1.9106  20E1(2)
                          . . .
    1.9110 1.9116  18E1(2)
                          . . .
    1.9120 1.9126 175(19) . . .
    1.9130 1.9136  19E1(2)
                          . . .
    1.9140 1.9146  20E1(2)
                          . . .
    1.9150 1.9156  18E1(2)
                          . . .
    1.9160 1.9166  19E1(2)
                          . . .
    1.9170 1.9176  20E1(2)
                          . . .
    1.9180 1.9186  23E1(2)
                          . . .
    1.9190 1.9196  20E1(2)
                          . . .
    1.9200 1.9206  21E1(2)
                          . . .
    1.9210 1.9216  19E1(2)
                          . . .
    1.9220 1.9226  22E1(2)
                          . . .
    1.9230 1.9236  23E1(2)
                          . . .
    1.9240 1.9246  21E1(2)
                          . . .
    1.9250 1.9256  22E1(2)
                          . . .
    1.9260 1.9266  21E1(2)
                          . . .
    1.9270 1.9276  19E1(2)
                          . . .
    1.9280 1.9286 177(19) . . .
    1.9290 1.9296  20E1(2)
                          . . .
    1.9300 1.9306  19E1(2)
                          . . .
    1.9310 1.9316  20E1(2)
                          . . .
    1.9320 1.9326 175(19) . . .
    1.9330 1.9336  19E1(2)
                          . . .
    1.9340 1.9346  20E1(2)
                          . . .
    1.9350 1.9356  18E1(2)
                          . . .
    1.9360 1.9366  18E1(2)
                          . . .
    1.9370 1.9376  20E1(2)
                          . . .
    1.9380 1.9386  22E1(2)
                          . . .
    1.9390 1.9396  21E1(2)
                          . . .
    1.9400 1.9406 177(19) . . .
    1.9410 1.9416 169(19) . . .
    1.9420 1.9426  19E1(2)
                          . . .
    1.9430 1.9436  19E1(2)
                          . . .
    1.9440 1.9446  19E1(2)
                          . . .
    1.9450 1.9456  21E1(2)
                          . . .
    1.9460 1.9466  21E1(2)
                          . . .
    1.9470 1.9476  23E1(2)
                          . . .
    1.9480 1.9486  18E1(2)
                          . . .
    1.9490 1.9496  19E1(2)
                          . . .
    1.9500 1.9506  18E1(2)
                          . . .
    1.9510 1.9516  19E1(2)
                          . . .
    1.9520 1.9526  18E1(2)
                          . . .
    1.9530 1.9536 151(18) . . .
    1.9540 1.9546  20E1(2)
                          . . .
    1.9550 1.9556  22E1(2)
                          . . .
    1.9560 1.9566  22E1(2)
                          . . .
    1.9570 1.9576  19E1(2)
                          . . .
    1.9580 1.9586 161(19) . . .
    1.9590 1.9596  20E1(2)
                          . . .
    1.9600 1.9606  22E1(2)
                          . . .
    1.9610 1.9616  20E1(2)
                          . . .
    1.9620 1.9626  20E1(2)
                          . . .
    1.9630 1.9636  21E1(2)
                          . . .
    1.9640 1.9646  21E1(2)
                          . . .
    1.9650 1.9656  22E1(2)
                          . . .
    1.9660 1.9666  22E1(2)
                          . . .
    1.9670 1.9676  20E1(2)
                          . . .
    1.9680 1.9686  18E1(2)
                          . . .
    1.9690 1.9696  18E1(2)
                          . . .
    1.9700 1.9706 164(19) . . .
    1.9710 1.9716  18E1(2)
                          . . .
    1.9720 1.9726  18E1(2)
                          . . .
    1.9730 1.9736  21E1(2)
                          . . .
    1.9740 1.9746  19E1(2)
                          . . .
    1.9750 1.9756  18E1(2)
                          . . .
    1.9760 1.9766  20E1(2)
                          . . .
    1.9770 1.9776  23E1(2)
                          . . .
    1.9780 1.9786  19E1(2)
                          . . .
    1.9790 1.9796 176(19) . . .
    1.9800 1.9806  20E1(2)
                          . . .
    1.9810 1.9816  20E1(2)
                          . . .
    1.9820 1.9826  20E1(2)
                          . . .
    1.9830 1.9836  19E1(2)
                          . . .
    1.9840 1.9846  23E1(2)
                          . . .
    1.9850 1.9856  19E1(2)
                          . . .
    1.9860 1.9866  18E1(2)
                          . . .
    1.9870 1.9876  21E1(2)
                          . . .
    1.9880 1.9886  20E1(2)
                          . . .
    1.9890 1.9896  21E1(2)
                          . . .
    1.9900 1.9906  21E1(2)
                          . . .
    1.9910 1.9916  18E1(2)
                          . . .
    1.9920 1.9926  20E1(2)
                          . . .
    1.9930 1.9936  20E1(2)
                          . . .
    1.9940 1.9946  19E1(2)
                          . . .
    1.9950 1.9956 160(19) . . .
    1.9960 1.9966  18E1(2)
                          . . .
    1.9970 1.9976  19E1(2)
                          . . .
    1.9980 1.9986  19E1(2)
                          . . .
    1.9990 1.9996 170(19) . . .
    2.0000 2.0006 204(19) . . .
    2.0010 2.0016  22E1(2)
                          . . .
    2.0020 2.0026 205(19) . . .
    2.0030 2.0036 167(17) . . .
    2.0040 2.0046 185(18) . . .
    2.0050 2.0056 182(18) . . .
    2.0060 2.0066 198(18) . . .
    2.0070 2.0076 211(19) . . .
    2.0080 2.0086 187(18) . . .
    2.0090 2.0096 183(18) . . .
    2.0100 2.0106 197(18) . . .
    2.0110 2.0116 194(18) . . .
    2.0120 2.0126 209(19) . . .
    2.0130 2.0136 183(18) . . .
    2.0140 2.0146 203(19) . . .
    2.0150 2.0156 189(18) . . .
    2.0160 2.0166 178(18) . . .
    2.0170 2.0176 170(17) . . .
    2.0180 2.0186 210(19) . . .
    2.0190 2.0196 177(17) . . .
    2.0200 2.0206 168(17) . . .
    2.0210 2.0216 179(18) . . .
    2.0220 2.0226 188(18) . . .
    2.0230 2.0236 199(19) . . .
    2.0240 2.0246 188(18) . . .
    2.0250 2.0256 196(18) . . .
    2.0260 2.0266 196(18) . . .
    2.0270 2.0276 204(19) . . .
    2.0280 2.0286 180(18) . . .
    2.0290 2.0296 192(18) . . .
    2.0300 2.0306 196(18) . . .
    2.0310 2.0316 199(19) . . .
    2.0320 2.0326 189(18) . . .
    2.0330 2.0336 176(17) . . .
    2.0340 2.0346 179(18) . . .
    2.0350 2.0356 178(18) . . .
    2.0360 2.0366 198(19) . . .
    2.0370 2.0376 198(18) . . .
    2.0380 2.0386 212(19) . . .
    2.0390 2.0396 183(18) . . .
    2.0400 2.0406 175(17) . . .
    2.0410 2.0416 188(18) . . .
    2.0420 2.0426 178(18) . . .
    2.0430 2.0436 179(18) . . .
    2.0440 2.0446 177(17) . . .
    2.0450 2.0456 176(17) . . .
    2.0460 2.0466 183(18) . . .
    2.0470 2.0476 203(19) . . .
    2.0480 2.0486 200(19) . . .
    2.0490 2.0496 182(18) . . .
    2.0500 2.0506 180(18) . . .
    2.0510 2.0516 181(18) . . .
    2.0520 2.0526 172(17) . . .
    2.0530 2.0536 163(17) . . .
    2.0540 2.0546 185(18) . . .
    2.0550 2.0556 188(18) . . .
    2.0560 2.0566 191(18) . . .
    2.0570 2.0576 213(19) . . .
    2.0580 2.0586 165(17) . . .
    2.0590 2.0596 184(18) . . .
    2.0600 2.0606 188(18) . . .
    2.0610 2.0616 203(19) . . .
    2.0620 2.0626 209(19) . . .
    2.0630 2.0636 189(18) . . .
    2.0640 2.0646 194(18) . . .
    2.0650 2.0656 197(18) . . .
    2.0660 2.0666 190(18) . . .
    2.0670 2.0676 184(18) . . .
    2.0680 2.0686 210(19) . . .
    2.0690 2.0696 174(17) . . .
    2.0700 2.0706 155(16) . . .
    2.0710 2.0716 190(18) . . .
    2.0720 2.0726 166(17) . . .
    2.0730 2.0736 211(19) . . .
    2.0740 2.0746 214(19) . . .
    2.0750 2.0756 211(19) . . .
    2.0760 2.0766 197(19) . . .
    2.0770 2.0776 183(18) . . .
    2.0780 2.0786 202(19) . . .
    2.0790 2.0796 196(18) . . .
    2.0800 2.0806 212(19) . . .
    2.0810 2.0816 200(19) . . .
    2.0820 2.0826 159(17) . . .
    2.0830 2.0836 167(17) . . .
    2.0840 2.0846 168(17) . . .
    2.0850 2.0856 212(19) . . .
    2.0860 2.0866 209(19) . . .
    2.0870 2.0876 173(17) . . .
    2.0880 2.0886 153(16) . . .
    2.0890 2.0896 137(15) . . .
    2.0900 2.0906 153(16) . . .
    2.0910 2.0916 164(17) . . .
    2.0920 2.0926 184(18) . . .
    2.0930 2.0936 194(18) . . .
    2.0940 2.0946 197(19) . . .
    2.0950 2.0956 184(18) . . .
    2.0960 2.0966 175(17) . . .
    2.0970 2.0976 182(18) . . .
    2.0980 2.0986 188(18) . . .
    2.0990 2.0996 198(19) . . .
    2.1000 2.1006 167(17) . . .
    2.1010 2.1016 165(17) . . .
    2.1020 2.1026 174(17) . . .
    2.1030 2.1036 172(17) . . .
    2.1040 2.1046 188(18) . . .
    2.1050 2.1056 186(18) . . .
    2.1060 2.1066 205(19) . . .
    2.1070 2.1076 186(18) . . .
    2.1080 2.1086 190(18) . . .
    2.1090 2.1096 185(18) . . .
    2.1100 2.1106 185(18) . . .
    2.1110 2.1116 210(19) . . .
    2.1120 2.1126 176(18) . . .
    2.1130 2.1136 172(17) . . .
    2.1140 2.1146 192(18) . . .
    2.1150 2.1156 186(18) . . .
    2.1160 2.1166 151(16) . . .
    2.1170 2.1176 168(17) . . .
    2.1180 2.1186 182(18) . . .
    2.1190 2.1196 202(19) . . .
    2.1200 2.1206 187(18) . . .
    2.1210 2.1216 169(17) . . .
    2.1220 2.1226 187(18) . . .
    2.1230 2.1236 166(17) . . .
    2.1240 2.1246 157(16) . . .
    2.1250 2.1256 170(17) . . .
    2.1260 2.1266 165(17) . . .
    2.1270 2.1276 168(17) . . .
    2.1280 2.1286 169(17) . . .
    2.1290 2.1296 167(17) . . .
    2.1300 2.1306 210(19) . . .
    2.1310 2.1316  22E1(2)
                          . . .
    2.1320 2.1326 173(17) . . .
    2.1330 2.1336 171(17) . . .
    2.1340 2.1346 161(17) . . .
    2.1350 2.1356 165(17) . . .
    2.1360 2.1366 184(18) . . .
    2.1370 2.1376 170(17) . . .
    2.1380 2.1386 183(18) . . .
    2.1390 2.1396 208(19) . . .
    2.1400 2.1406 201(19) . . .
    2.1410 2.1416 168(17) . . .
    2.1420 2.1426 158(17) . . .
    2.1430 2.1436 170(17) . . .
    2.1440 2.1446 160(17) . . .
    2.1450 2.1456 182(18) . . .
    2.1460 2.1466 170(17) . . .
    2.1470 2.1476 179(18) . . .
    2.1480 2.1486 168(17) . . .
    2.1490 2.1496 182(18) . . .
    2.1500 2.1506 178(18) . . .
    2.1510 2.1516 167(17) . . .
    2.1520 2.1526 189(18) . . .
    2.1530 2.1536 183(18) . . .
    2.1540 2.1546 176(18) . . .
    2.1550 2.1556 185(18) . . .
    2.1560 2.1566 187(18) . . .
    2.1570 2.1576 183(18) . . .
    2.1580 2.1586 193(18) . . .
    2.1590 2.1596 168(17) . . .
    2.1600 2.1606 170(17) . . .
    2.1610 2.1616 159(17) . . .
    2.1620 2.1626 179(18) . . .
    2.1630 2.1636 187(18) . . .
    2.1640 2.1646 179(18) . . .
    2.1650 2.1656 192(18) . . .
    2.1660 2.1666 204(19) . . .
    2.1670 2.1676 164(17) . . .
    2.1680 2.1686 147(16) . . .
    2.1690 2.1696 168(17) . . .
    2.1700 2.1706 182(18) . . .
    2.1710 2.1716 187(18) . . .
    2.1720 2.1726 204(19) . . .
    2.1730 2.1736 210(19) . . .
    2.1740 2.1746 166(17) . . .
    2.1750 2.1756 207(19) . . .
    2.1760 2.1766 177(18) . . .
    2.1770 2.1776 183(18) . . .
    2.1780 2.1786 201(19) . . .
    2.1790 2.1796 185(18) . . .
    2.1800 2.1806 183(18) . . .
    2.1810 2.1816 176(17) . . .
    2.1820 2.1826 171(17) . . .
    2.1830 2.1836 140(16) . . .
    2.1840 2.1846 173(17) . . .
    2.1850 2.1856 173(17) . . .
    2.1860 2.1866 170(17) . . .
    2.1870 2.1876 193(18) . . .
    2.1880 2.1886 172(17) . . .
    2.1890 2.1896 153(16) . . .
    2.1900 2.1906 163(17) . . .
    2.1910 2.1916 186(18) . . .
    2.1920 2.1926 163(17) . . .
    2.1930 2.1936 179(18) . . .
    2.1940 2.1946 175(17) . . .
    2.1950 2.1956 168(17) . . .
    2.1960 2.1966 177(18) . . .
    2.1970 2.1976 180(18) . . .
    2.1980 2.1986 190(18) . . .
    2.1990 2.1996 166(17) . . .
    2.2000 2.2006 167(17) . . .
    2.2010 2.2016 181(18) . . .
    2.2020 2.2026 165(17) . . .
    2.2030 2.2036 161(17) . . .
    2.2040 2.2046 178(17) . . .
    2.2050 2.2056 182(18) . . .
    2.2060 2.2066 167(17) . . .
    2.2070 2.2076 174(17) . . .
    2.2080 2.2086 171(17) . . .
    2.2090 2.2096 174(17) . . .
    2.2100 2.2106 183(18) . . .
    2.2110 2.2116 175(17) . . .
    2.2120 2.2126 177(17) . . .
    2.2130 2.2136 184(18) . . .
    2.2140 2.2146 192(18) . . .
    2.2150 2.2156 185(18) . . .
    2.2160 2.2166 174(17) . . .
    2.2170 2.2176 175(17) . . .
    2.2180 2.2186 165(17) . . .
    2.2190 2.2196 146(16) . . .
    2.2200 2.2206 179(18) . . .
    2.2210 2.2216 175(17) . . .
    2.2220 2.2226 169(17) . . .
    2.2230 2.2236 177(18) . . .
    2.2240 2.2246 178(18) . . .
    2.2250 2.2256 194(18) . . .
    2.2260 2.2266 199(19) . . .
    2.2270 2.2276 206(19) . . .
    2.2280 2.2286 203(19) . . .
    2.2290 2.2296 177(18) . . .
    2.2300 2.2306 148(16) . . .
    2.2310 2.2316 137(15) . . .
    2.2320 2.2326 171(17) . . .
    2.2330 2.2336  23E1(2)
                          . . .
    2.2340 2.2346 201(19) . . .
    2.2350 2.2356 182(18) . . .
    2.2360 2.2366 190(18) . . .
    2.2370 2.2376 191(18) . . .
    2.2380 2.2386 178(18) . . .
    2.2390 2.2396 165(17) . . .
    2.2400 2.2406 187(18) . . .
    2.2410 2.2416 188(18) . . .
    2.2420 2.2426 182(18) . . .
    2.2430 2.2436 175(17) . . .
    2.2440 2.2446 177(17) . . .
    2.2450 2.2456 173(17) . . .
    2.2460 2.2466 158(17) . . .
    2.2470 2.2476 180(18) . . .
    2.2480 2.2486 177(17) . . .
    2.2490 2.2496 173(17) . . .
    2.2500 2.2506 175(17) . . .
    2.2510 2.2516 173(17) . . .
    2.2520 2.2526 164(17) . . .
    2.2530 2.2536 154(16) . . .
    2.2540 2.2546 171(17) . . .
    2.2550 2.2556 176(17) . . .
    2.2560 2.2566 158(17) . . .
    2.2570 2.2576 175(17) . . .
    2.2580 2.2586 181(18) . . .
    2.2590 2.2596 210(19) . . .
    2.2600 2.2606 159(17) . . .
    2.2610 2.2616 182(18) . . .
    2.2620 2.2626 204(19) . . .
    2.2630 2.2636 161(17) . . .
    2.2640 2.2646 166(17) . . .
    2.2650 2.2656 175(17) . . .
    2.2660 2.2666 168(17) . . .
    2.2670 2.2676 177(18) . . .
    2.2680 2.2686 171(17) . . .
    2.2690 2.2696 182(18) . . .
    2.2700 2.2706 191(18) . . .
    2.2710 2.2716 201(19) . . .
    2.2720 2.2726 199(19) . . .
    2.2730 2.2736 195(18) . . .
    2.2740 2.2746 165(17) . . .
    2.2750 2.2756 174(17) . . .
    2.2760 2.2766 183(18) . . .
    2.2770 2.2776 184(18) . . .
    2.2780 2.2786 186(18) . . .
    2.2790 2.2796 175(17) . . .
    2.2800 2.2806 162(17) . . .
    2.2810 2.2816 156(16) . . .
    2.2820 2.2826 167(17) . . .
    2.2830 2.2836 186(18) . . .
    2.2840 2.2846 166(17) . . .
    2.2850 2.2856 173(17) . . .
    2.2860 2.2866 173(17) . . .
    2.2870 2.2876 166(17) . . .
    2.2880 2.2886 183(18) . . .
    2.2890 2.2896 187(18) . . .
    2.2900 2.2906 175(17) . . .
    2.2910 2.2916 170(17) . . .
    2.2920 2.2926 197(18) . . .
    2.2930 2.2936 180(18) . . .
    2.2940 2.2946 153(16) . . .
    2.2950 2.2956 170(17) . . .
    2.2960 2.2966 185(18) . . .
    2.2970 2.2976 198(19) . . .
    2.2980 2.2986 171(17) . . .
    2.2990 2.2996 151(16) . . .
    2.3000 2.3006 166(17) . . .
    2.3010 2.3016 189(18) . . .
    2.3020 2.3026 205(19) . . .
    2.3030 2.3036 185(18) . . .
    2.3040 2.3046 186(18) . . .
    2.3050 2.3056 182(18) . . .
    2.3060 2.3066 169(17) . . .
    2.3070 2.3076 176(17) . . .
    2.3080 2.3086 183(18) . . .
    2.3090 2.3096 182(18) . . .
    2.3100 2.3106 163(17) . . .
    2.3110 2.3116 161(17) . . .
    2.3120 2.3126 187(18) . . .
    2.3130 2.3136 163(17) . . .
    2.3140 2.3146 170(17) . . .
    2.3150 2.3156 174(17) . . .
    2.3160 2.3166 161(17) . . .
    2.3170 2.3176 168(17) . . .
    2.3180 2.3186 169(17) . . .
    2.3190 2.3196 163(17) . . .
    2.3200 2.3206 174(17) . . .
    2.3210 2.3216 155(16) . . .
    2.3220 2.3226 146(16) . . .
    2.3230 2.3236 197(18) . . .
    2.3240 2.3246 186(18) . . .
    2.3250 2.3256 151(16) . . .
    2.3260 2.3266 177(18) . . .
    2.3270 2.3276 188(18) . . .
    2.3280 2.3286 183(18) . . .
    2.3290 2.3296 210(19) . . .
    2.3300 2.3306 189(18) . . .
    2.3310 2.3316 151(16) . . .
    2.3320 2.3326 180(18) . . .
    2.3330 2.3336 188(18) . . .
    2.3340 2.3346 184(18) . . .
    2.3350 2.3356 171(17) . . .
    2.3360 2.3366 165(17) . . .
    2.3370 2.3376 161(17) . . .
    2.3380 2.3386 153(16) . . .
    2.3390 2.3396 177(17) . . .
    2.3400 2.3406 180(18) . . .
    2.3410 2.3416 165(17) . . .
    2.3420 2.3426 154(16) . . .
    2.3430 2.3436 171(17) . . .
    2.3440 2.3446 185(18) . . .
    2.3450 2.3456 163(17) . . .
    2.3460 2.3466 182(18) . . .
    2.3470 2.3476 197(18) . . .
    2.3480 2.3486 181(18) . . .
    2.3490 2.3496 166(17) . . .
    2.3500 2.3506 165(17) . . .
    2.3510 2.3516 150(16) . . .
    2.3520 2.3526 163(17) . . .
    2.3530 2.3536 189(18) . . .
    2.3540 2.3546 172(17) . . .
    2.3550 2.3556 186(18) . . .
    2.3560 2.3566 163(17) . . .
    2.3570 2.3576 159(17) . . .
    2.3580 2.3586 190(18) . . .
    2.3590 2.3596 193(18) . . .
    2.3600 2.3606 202(19) . . .
    2.3610 2.3616 213(19) . . .
    2.3620 2.3626 201(19) . . .
    2.3630 2.3636 159(17) . . .
    2.3640 2.3646 162(17) . . .
    2.3650 2.3656 172(17) . . .
    2.3660 2.3666 173(17) . . .
    2.3670 2.3676 189(18) . . .
    2.3680 2.3686 184(18) . . .
    2.3690 2.3696 177(18) . . .
    2.3700 2.3706 192(18) . . .
    2.3710 2.3716 176(17) . . .
    2.3720 2.3726 198(18) . . .
    2.3730 2.3736 180(18) . . .
    2.3740 2.3746 187(18) . . .
    2.3750 2.3756 176(17) . . .
    2.3760 2.3766 183(18) . . .
    2.3770 2.3776 207(19) . . .
    2.3780 2.3786 190(18) . . .
    2.3790 2.3796 194(18) . . .
    2.3800 2.3806 197(18) . . .
    2.3810 2.3816 189(18) . . .
    2.3820 2.3826 216(19) . . .
    2.3830 2.3836 196(18) . . .
    2.3840 2.3846  22E1(2)
                          . . .
    2.3850 2.3856  23E1(2)
                          . . .
    2.3860 2.3866  26E1(2)
                          . . .
    2.3870 2.3876  28E1(2)
                          . . .
    2.3880 2.3886  28E1(2)
                          . . .
    2.3890 2.3896  30E1(2)
                          . . .
    2.3900 2.3906  27E1(2)
                          . . .
    2.3910 2.3916  27E1(2)
                          . . .
    2.3920 2.3926  23E1(2)
                          . . .
    2.3930 2.3936  23E1(2)
                          . . .
    2.3940 2.3946 212(19) . . .
    2.3950 2.3956 189(18) . . .
    2.3960 2.3966 191(18) . . .
    2.3970 2.3976 186(18) . . .
    2.3980 2.3986 218(19) . . .
    2.3990 2.3996 214(19) . . .
    2.4000 2.4006 179(18) . . .
    2.4010 2.4016 179(18) . . .
    2.4020 2.4026 157(16) . . .
    2.4030 2.4036 168(17) . . .
    2.4040 2.4046 214(19) . . .
    2.4050 2.4056 206(19) . . .
    2.4060 2.4066 195(18) . . .
    2.4070 2.4076 195(18) . . .
    2.4080 2.4086 191(18) . . .
    2.4090 2.4096 169(17) . . .
    2.4100 2.4106 173(17) . . .
    2.4110 2.4116 178(18) . . .
    2.4120 2.4126 187(18) . . .
    2.4130 2.4136 180(18) . . .
    2.4140 2.4146 183(18) . . .
    2.4150 2.4156 197(18) . . .
    2.4160 2.4166 197(18) . . .
    2.4170 2.4176 185(18) . . .
    2.4180 2.4186 178(18) . . .
    2.4190 2.4196 184(18) . . .
    2.4200 2.4206 192(18) . . .
    2.4210 2.4216 189(18) . . .
    2.4220 2.4226 206(19) . . .
    2.4230 2.4236 215(19) . . .
    2.4240 2.4246  23E1(2)
                          . . .
    2.4250 2.4256  24E1(2)
                          . . .
    2.4260 2.4266  27E1(2)
                          . . .
    2.4270 2.4276  29E1(2)
                          . . .
    2.4280 2.4286  30E1(2)
                          . . .
    2.4290 2.4296  39E1(3)
                          . . .
    2.4300 2.4306  39E1(3)
                          . . .
    2.4310 2.4316  42E1(3)
                          . . .
    2.4320 2.4326  43E1(3)
                          . . .
    2.4330 2.4336  43E1(3)
                          . . .
    2.4340 2.4346  39E1(3)
                          . . .
    2.4350 2.4356  35E1(2)
                          . . .
    2.4360 2.4366  31E1(2)
                          . . .
    2.4370 2.4376  27E1(2)
                          . . .
    2.4380 2.4386  29E1(2)
                          . . .
    2.4390 2.4396  28E1(2)
                          . . .
    2.4400 2.4406  25E1(2)
                          . . .
    2.4410 2.4416 219(19) . . .
    2.4420 2.4426 212(19) . . .
    2.4430 2.4436 217(19) . . .
    2.4440 2.4446  25E1(2)
                          . . .
    2.4450 2.4456 216(19) . . .
    2.4460 2.4466  22E1(2)
                          . . .
    2.4470 2.4476 213(19) . . .
    2.4480 2.4486 199(19) . . .
    2.4490 2.4496 215(19) . . .
    2.4500 2.4506 210(19) . . .
    2.4510 2.4516 201(19) 0.002844 179.4 204.0
    2.4520 2.4526 201(19) 0.002866 179.2 204.7
    2.4530 2.4536 194(18) 0.002979 179.1 205.4
    2.4540 2.4546 198(19) 0.002908 179.0 206.1
    2.4550 2.4556 201(19) 0.002874 178.9 206.9
    2.4560 2.4566 218(19) 0.002636 178.8 207.7
    2.4570 2.4576 201(19) 0.002882 178.7 208.6
    2.4580 2.4586 219(19) 0.002659 178.6 209.5
    2.4590 2.4596  22E1(2)
                          0.002590 178.5 210.5
    2.4600 2.4606  23E1(2)
                          0.002549 178.3 211.5
    2.4610 2.4616 200(19) 0.002905 178.2 212.6
    2.4620 2.4626 208(19) 0.002767 178.1 213.8
    2.4630 2.4636 205(19) 0.002806 178.0 215.1
    2.4640 2.4646  22E1(2)
                          0.002616 177.9 216.4
    2.4650 2.4656 199(19) 0.002911 177.8 217.8
    2.4660 2.4666 187(18) 0.003083 177.7 219.3
    2.4670 2.4676 205(19) 0.002806 177.6 220.9
    2.4680 2.4686  23E1(2)
                          0.002508 177.5 222.7
    2.4690 2.4696 205(19) 0.002803 177.3 224.5
    2.4700 2.4706  23E1(2)
                          0.002498 177.2 226.5
    2.4710 2.4716  25E1(2)
                          0.002349 177.1 228.6
    2.4720 2.4726  23E1(2)
                          0.002466 177.0 230.8
    2.4730 2.4736  22E1(2)
                          0.002571 176.9 233.2
    2.4740 2.4746  23E1(2)
                          0.002549 176.8 235.8
    2.4750 2.4756  25E1(2)
                          0.002299 176.7 238.6
    2.4760 2.4766  24E1(2)
                          0.002436 176.6 241.7
    2.4770 2.4776 220(19) 0.002636 176.5 244.9
    2.4780 2.4786  22E1(2)
                          0.002614 176.4 248.5
    2.4790 2.4796  25E1(2)
                          0.002347 176.3 252.3
    2.4800 2.4806  26E1(2)
                          0.002270 176.2 256.5
    2.4810 2.4816  25E1(2)
                          0.002343 176.1 261.0
    2.4820 2.4826  27E1(2)
                          0.002144 176.0 265.9
    2.4830 2.4836  25E1(2)
                          0.002282 175.9 271.3
    2.4840 2.4846  28E1(2)
                          0.002080 175.7 277.3
    2.4850 2.4856  29E1(2)
                          0.001964 175.6 283.8
    2.4860 2.4866  31E1(2)
                          0.001860 175.5 290.9
    2.4870 2.4876  28E1(2)
                          0.002015 175.4 298.9
    2.4880 2.4886  28E1(2)
                          0.002045 175.3 307.7
    2.4890 2.4896  33E1(2)
                          0.001774 175.2 317.4
    2.4900 2.4906  35E1(3)
                          0.001660 175.1 328.3
    2.4910 2.4916  34E1(2)
                          0.001686 175.0 340.6
    2.4920 2.4926  36E1(3)
                          0.001614 174.9 354.3
    2.4930 2.4936  41E1(3)
                          0.001389 174.8 369.9
    2.4940 2.4946  43E1(3)
                          0.001353 174.7 387.6
    2.4950 2.4956  45E1(3)
                          0.001287 174.6 407.8
    2.4960 2.4966  45E1(3)
                          0.001283 174.5 431.0
    2.4970 2.4976  49E1(3)
                          0.001172 174.4 457.8
    2.4980 2.4986  55E1(3)
                          0.001054 174.3 489.0
    2.4990 2.4996  56E1(3)
                          0.001038 174.2 525.7
    2.5000 2.5006  63E1(3)
                          0.000916 174.1 569.2
    2.5010 2.5016  76E1(4)
                          0.000757 174. 622.
    2.5020 2.5026  83E1(4)
                          0.000689 174. 687.
    2.5030 2.5036  96E1(4)
                          0.000600 174. 772.
    2.5040 2.5046  110E1(4)
                           0.000525 174. 887.
    2.5050 2.5056  130E1(5)
                           0.000444 174. 1053.
    2.5060 2.5066  161E1(5)
                           0.000358 174. 1304.
    2.5070 2.5076  206E1(6)
                           0.0002791 173. 1687.
    2.5080 2.5086  269E1(7)
                           0.0002143 173. 2270.
    2.5090 2.5096  360E1(8)
                           0.0001600 173. 3125.
    2.5100 2.5106  483E1(9)
                           0.0001191 173. 4310.
    2.5110 2.5116  627E1(10)
                            0.0000917 173. 5849.
    2.5120 2.5126  768E1(12)
                            0.0000747 173. 7688.
    2.5130 2.5136  946E1(13)
                            0.0000607 173. 9666.
    2.5140 2.5146  1100E1(14)
                             0.0000523 173. 11471.
    2.5150 2.5156  1177E1(14)
                             0.0000489 173. 12649.
    2.5160 2.5166  1217E1(15)
                             0.0000473 173. 12783.
    2.5170 2.5176  1141E1(14)
                             0.0000506 172. 11820.
    2.5180 2.5186  957E1(13)
                            0.0000604 172. 10116.
    2.5190 2.5196  740E1(11)
                            0.0000786 172. 8145.
    2.5200 2.5206  554E1(10)
                           0.0001050 172. 6254.
    2.5210 2.5216  397E1(8)
                           0.0001467 172. 4637.
    2.5220 2.5226  282E1(7)
                           0.0002067 172. 3369.
    2.5230 2.5236  199E1(6)
                           0.0002909 172. 2441.
    2.5240 2.5246  162E1(5)
                           0.000357 172. 1801.
    2.5250 2.5256  131E1(5)
                           0.000440 172. 1377.
    2.5260 2.5266  109E1(4)
                           0.000529 172. 1101.
    2.5270 2.5276  89E1(4)
                          0.000647 172. 918.
    2.5280 2.5286  76E1(4)
                          0.000762 171. 793.
    2.5290 2.5296  70E1(4)
                          0.000830 171.3 702.3
    2.5300 2.5306  61E1(3)
                          0.000953 171.2 633.0
    2.5310 2.5316  51E1(3)
                          0.001131 171.1 577.6
    2.5320 2.5326  50E1(3)
                          0.001156 171.0 532.0
    2.5330 2.5336  45E1(3)
                          0.001283 171.0 493.7
    2.5340 2.5346  40E1(3)
                          0.001451 170.9 461.1
    2.5350 2.5356  40E1(3)
                          0.001447 170.8 433.2
    2.5360 2.5366  37E1(3)
                          0.001549 170.7 409.0
    2.5370 2.5376  38E1(3)
                          0.001528 170.6 388.0
    2.5380 2.5386  37E1(3)
                          0.001549 170.5 369.5
    2.5390 2.5396  37E1(3)
                          0.001553 170.4 353.3
    2.5400 2.5406  33E1(2)
                          0.001773 170.3 339.0
    2.5410 2.5416  29E1(2)
                          0.001994 170.2 326.2
    2.5420 2.5426  31E1(2)
                          0.001850 170.1 315.8
    2.5430 2.5436  31E1(2)
                          0.001857 170.0 305.6
    2.5440 2.5446  27E1(2)
                          0.002172 170.0 296.4
    2.5450 2.5456  30E1(2)
                          0.001938 169.9 288.1
    2.5460 2.5466  27E1(2)
                          0.002185 169.8 280.6
    2.5470 2.5476  28E1(2)
                          0.002092 169.7 273.8
    2.5480 2.5486  27E1(2)
                          0.002173 169.6 267.5
    2.5490 2.5496  25E1(2)
                          0.002305 169.5 261.8
    2.5500 2.5506  25E1(2)
                          0.002272 169.4 256.6
    2.5510 2.5516  27E1(2)
                          0.002158 169.3 251.8
    2.5520 2.5526  27E1(2)
                          0.002150 169.3 247.4
    2.5530 2.5536  24E1(2)
                          0.002410 169.2 243.3
    2.5540 2.5546  23E1(2)
                          0.002493 169.1 239.5
    2.5550 2.5556  24E1(2)
                          0.002384 169.0 236.0
    2.5560 2.5566  25E1(2)
                          0.002347 168.9 232.8
    2.5570 2.5576  25E1(2)
                          0.002282 168.8 229.8
    2.5580 2.5586  25E1(2)
                          0.002330 168.7 226.9
    2.5590 2.5596  25E1(2)
                          0.002376 168.7 224.3
    2.5600 2.5606  25E1(2)
                          0.002303 168.6 221.8
    2.5610 2.5616  23E1(2)
                          0.002461 168.5 219.5
    2.5620 2.5626  24E1(2)
                          0.002361 168.4 217.4
    2.5630 2.5636 214(19) 0.002703 168.3 215.3
    2.5640 2.5646 193(18) 0.002990 168.2 213.4
    2.5650 2.5656 198(18) 0.002930 168.2 211.6
    2.5660 2.5666 209(19) 0.002772 168.1 209.9
    2.5670 2.5676 183(18) 0.003153 168.0 208.3
    2.5680 2.5686 196(18) 0.002949 167.9 206.8
    2.5690 2.5696 201(19) 0.002872 167.8 205.3
    2.5700 2.5706 204(19) 0.002832 167.7 204.0
    2.5710 2.5716  23E1(2)
                          0.002500 167.7 202.7
    2.5720 2.5726 212(19) 0.002726 167.6 201.5
    2.5730 2.5736 193(18) 0.003012 167.5 200.3
    2.5740 2.5746 181(18) 0.003219 167.4 199.2
    2.5750 2.5756 199(19) 0.002904 167.3 198.1
    2.5760 2.5766 186(18) 0.003115 167.2 197.1
    2.5770 2.5776 206(19) 0.002825 167.2 196.2
    2.5780 2.5786  22E1(2)
                          0.002617 167.1 195.2
    2.5790 2.5796 185(18) 0.003126 167.0 194.4
    2.5800 2.5806 190(18) 0.003057 166.9 193.5
    2.5810 2.5816 173(17) 0.003330 166.8 192.7
    2.5820 2.5826 174(17) 0.003308 166.8 192.0
    2.5830 2.5836 194(18) 0.002980 166.7 191.2
    2.5840 2.5846 215(19) 0.002680 166.6 190.5
    2.5850 2.5856  23E1(2)
                          0.002536 166.5 189.9
    2.5860 2.5866 183(18) 0.003151 166.4 189.2
    2.5870 2.5876 193(18) 0.002977 166.4 188.6
    2.5880 2.5886 187(18) 0.003080 166.3 188.0
    2.5890 2.5896 201(19) 0.002892 166.2 187.5
    2.5900 2.5906 183(18) 0.003160 166.1 186.9
    2.5910 2.5916 202(19) 0.002878 166.1 186.4
    2.5920 2.5926 192(18) 0.003004 166.0 185.9
    2.5930 2.5936 176(17) 0.003299 165.9 185.4
    2.5940 2.5946 212(19) 0.002735 165.8 184.9
    2.5950 2.5956 202(19) 0.002862 165.8 184.5
    2.5960 2.5966 178(18) 0.003255 165.7 184.1
    2.5970 2.5976 197(19) 0.002913 165.6 183.6
    2.5980 2.5986 182(18) 0.003158 165.5 183.3
    2.5990 2.5996 175(17) 0.003306 165.4 182.9
    2.6000 2.6006 169(17) 0.003409 165.4 182.5
    2.6010 2.6016 187(18) 0.003101 165.3 182.1
    2.6020 2.6026 180(18) 0.003197 165.2 181.8
    2.6030 2.6036 173(17) 0.003338 165.1 181.5
    2.6040 2.6046 169(17) 0.003453 165.1 181.2
    2.6050 2.6056 161(17) 0.00359 165.0 180.9
    2.6060 2.6066 154(16) 0.00375 164.9 180.6
    2.6070 2.6076 176(17) 0.003292 164.8 180.3
    2.6080 2.6086 204(19) 0.002818 164.8 180.0
    2.6090 2.6096 176(17) 0.003275 164.7 179.8
    2.6100 2.6106 185(18) 0.003132 164.6 179.5
    2.6110 2.6116 163(17) 0.00359 164.6 179.3
    2.6120 2.6126 185(18) 0.003142 164.5 179.1
    2.6130 2.6136 171(17) 0.003347 164.4 178.9
    2.6140 2.6146 163(17) 0.00352 164.3 178.7
    2.6150 2.6156 170(17) 0.003414 164.3 178.5
    2.6160 2.6166 175(17) 0.003322 164.2 178.3
    2.6170 2.6176 182(18) 0.003167 164.1 178.1
    2.6180 2.6186 155(16) 0.00375 164.1 178.0
    2.6190 2.6196 186(18) 0.003123 164.0 177.8
    2.6200 2.6206 172(17) 0.003354 163.9 177.7
    2.6210 2.6216 167(17) 0.003450 163.8 177.6
    2.6220 2.6226 162(17) 0.00358 163.8 177.5
    2.6230 2.6236 182(18) 0.003179 163.7 177.4
    2.6240 2.6246 172(17) 0.003346 163.6 177.3
    2.6250 2.6256 153(16) 0.00378 163.6 177.2
    2.6260 2.6266 160(17) 0.00362 163.5 177.1
    2.6270 2.6276 183(18) 0.003140 163.4 177.0
    2.6280 2.6286 181(18) 0.003181 163.3 177.0
    2.6290 2.6296 175(17) 0.003312 163.3 176.9
    2.6300 2.6306 159(17) 0.00367 163.2 176.9
    2.6310 2.6316 169(17) 0.003410 163.1 176.9
    2.6320 2.6326 177(18) 0.003257 163.1 176.9
    2.6330 2.6336 198(19) 0.002915 163.0 176.9
    2.6340 2.6346 200(19) 0.002901 162.9 176.9
    2.6350 2.6356 176(17) 0.003292 162.9 176.9
    2.6360 2.6366 174(17) 0.003322 162.8 177.0
    2.6370 2.6376 170(17) 0.003413 162.7 177.1
    2.6380 2.6386 167(17) 0.003484 162.7 177.1
    2.6390 2.6396 183(18) 0.003185 162.6 177.2
    2.6400 2.6406 159(17) 0.00366 162.5 177.4
    2.6410 2.6416 149(16) 0.00387 162.5 177.5
    2.6420 2.6426 158(17) 0.00365 162.4 177.7
    2.6430 2.6436 161(17) 0.00361 162.3 177.9
    2.6440 2.6446 169(17) 0.003452 162.3 178.1
    2.6450 2.6456 184(18) 0.003144 162.2 178.3
    2.6460 2.6466 181(18) 0.003177 162.1 178.6
    2.6470 2.6476 196(18) 0.002948 162.1 178.8
    2.6480 2.6486 208(19) 0.002787 162.0 179.2
    2.6490 2.6496 165(17) 0.00352 161.9 179.5
    2.6500 2.6506 173(17) 0.003350 161.9 179.9
    2.6510 2.6516 184(18) 0.003122 161.8 180.3
    2.6520 2.6526 184(18) 0.003135 161.7 180.8
    2.6530 2.6536 205(19) 0.002797 161.7 181.3
    2.6540 2.6546 186(18) 0.003128 161.6 181.9
    2.6550 2.6556 156(16) 0.00374 161.6 182.6
    2.6560 2.6566 182(18) 0.003169 161.5 183.3
    2.6570 2.6576 178(18) 0.003225 161.4 184.0
    2.6580 2.6586 179(18) 0.003214 161.4 184.9
    2.6590 2.6596 205(19) 0.002831 161.3 185.8
    2.6600 2.6606 198(18) 0.002926 161.2 186.8
    2.6610 2.6616 168(17) 0.003443 161.2 188.0
    2.6620 2.6626 185(18) 0.003129 161.1 189.3
    2.6630 2.6636 182(18) 0.003156 161.1 190.7
    2.6640 2.6646 217(19) 0.002651 161.0 192.2
    2.6650 2.6656 200(19) 0.002890 160.9 193.9
    2.6660 2.6666 183(18) 0.003145 160.9 195.9
    2.6670 2.6676 196(19) 0.002921 160.8 198.0
    2.6680 2.6686  24E1(2)
                          0.002448 160.8 196.0
    2.6690 2.6696  23E1(2)
                          0.002501 160.7 198.8
    2.6700 2.6706 202(19) 0.002858 160.6 202.0
    2.6710 2.6716  22E1(2)
                          0.002629 160.6 205.5
    2.6720 2.6726  22E1(2)
                          0.002618 160.5 209.6
    2.6730 2.6736  23E1(2)
                          0.002469 160.4 214.2
    2.6740 2.6746  23E1(2)
                          0.002558 160.4 219.6
    2.6750 2.6756  23E1(2)
                          0.002527 160.3 225.8
    2.6760 2.6766  27E1(2)
                          0.002175 160.3 233.1
    2.6770 2.6776  26E1(2)
                          0.002202 160.2 241.9
    2.6780 2.6786  27E1(2)
                          0.002137 160.2 252.7
    2.6790 2.6796  37E1(3)
                          0.001586 160.1 266.3
    2.6800 2.6806  38E1(3)
                          0.001503 160.0 284.1
    2.6810 2.6816  40E1(3)
                          0.001439 160.0 308.1
    2.6820 2.6826  46E1(3)
                          0.001240 159.9 341.2
    2.6830 2.6836  53E1(3)
                          0.001085 159.9 387.4
    2.6840 2.6846  53E1(3)
                          0.001088 159.8 451.4
    2.6850 2.6856  64E1(3)
                          0.000900 159.7 538.3
    2.6860 2.6866  82E1(4)
                          0.000704 160. 653.
    2.6870 2.6876  95E1(4)
                          0.000604 160. 799.
    2.6880 2.6886  111E1(4)
                           0.000520 160. 975.
    2.6890 2.6896  133E1(5)
                           0.000434 160. 1177.
    2.6900 2.6906  154E1(5)
                           0.000373 159. 1391.
    2.6910 2.6916  175E1(6)
                           0.0003298 159. 1593.
    2.6920 2.6926  182E1(6)
                           0.0003152 159. 1747.
    2.6930 2.6936  178E1(6)
                           0.0003222 159. 1814.
    2.6940 2.6946  178E1(6)
                           0.0003236 159. 1774.
    2.6950 2.6956  174E1(6)
                           0.0003318 159. 1638.
    2.6960 2.6966  159E1(5)
                           0.000365 159. 1444.
    2.6970 2.6976  132E1(5)
                           0.000438 159. 1230.
    2.6980 2.6986  108E1(4)
                           0.000537 159. 1024.
    2.6990 2.6996  76E1(4)
                          0.000765 159. 840.
    2.7000 2.7006  63E1(3)
                          0.000928 158.9 686.4
    2.7010 2.7016  46E1(3)
                          0.001258 158.9 563.8
    2.7020 2.7026  43E1(3)
                          0.001346 158.8 470.1
    2.7030 2.7036  36E1(3)
                          0.001592 158.7 400.7
    2.7040 2.7046  32E1(2)
                          0.001788 158.7 350.4
    2.7050 2.7056  26E1(2)
                          0.002231 158.6 314.3
    2.7060 2.7066  30E1(2)
                          0.001954 158.6 288.1
    2.7070 2.7076  26E1(2)
                          0.002266 158.5 268.9
    2.7080 2.7086  23E1(2)
                          0.002521 158.5 254.3
    2.7090 2.7096  22E1(2)
                          0.002616 158.4 242.8
    2.7100 2.7106 213(19) 0.002734 158.4 233.4
    2.7110 2.7116 197(18) 0.002929 158.3 225.7
    2.7120 2.7126 194(18) 0.002972 158.3 219.1
    2.7130 2.7136 212(19) 0.002720 158.2 213.5
    2.7140 2.7146  23E1(2)
                          0.002572 158.2 208.5
    2.7150 2.7156 215(19) 0.002696 158.1 204.2
    2.7160 2.7166 209(19) 0.002764 158.1 200.5
    2.7170 2.7176 200(19) 0.002890 158.0 197.1
    2.7180 2.7186 196(18) 0.002986 158.0 194.1
    2.7190 2.7196 186(18) 0.003137 157.9 191.5
    2.7200 2.7206 177(18) 0.003233 157.9 189.1
    2.7210 2.7216 197(18) 0.002933 157.8 186.9
    2.7220 2.7226 192(18) 0.003012 157.8 185.0
    2.7230 2.7236 175(17) 0.003298 157.7 183.2
    2.7240 2.7246 174(17) 0.003333 157.6 181.6
    2.7250 2.7256 178(18) 0.003260 157.6 180.2
    2.7260 2.7266 182(18) 0.003211 157.5 178.8
    2.7270 2.7276 166(17) 0.003456 157.5 177.6
    2.7280 2.7286 194(18) 0.002968 157.5 176.5
    2.7290 2.7296 191(18) 0.003028 157.4 175.5
    2.7300 2.7306 178(18) 0.003253 157.4 174.5
    2.7310 2.7316 171(17) 0.003394 157.3 173.6
    2.7320 2.7326 179(18) 0.003229 157.3 172.8
    2.7330 2.7336 170(17) 0.003403 157.2 172.1
    2.7340 2.7346 185(18) 0.003122 157.2 171.4
    2.7350 2.7356 177(18) 0.003243 157.1 170.7
    2.7360 2.7366 168(17) 0.003431 157.1 170.1
    2.7370 2.7376 179(18) 0.003228 157.0 169.6
    2.7380 2.7386 174(17) 0.003316 157.0 169.0
    2.7390 2.7396 189(18) 0.003058 156.9 168.6
    2.7400 2.7406 161(17) 0.00360 156.9 168.1
    2.7410 2.7416 158(17) 0.00364 156.8 167.7
    2.7420 2.7426 173(17) 0.003325 156.8 167.3
    2.7430 2.7436 160(17) 0.00361 156.7 167.0
    2.7440 2.7446 155(16) 0.00375 156.7 166.6
    2.7450 2.7456 174(17) 0.003328 156.6 166.3
    2.7460 2.7466 169(17) 0.003421 156.6 166.1
    2.7470 2.7476 168(17) 0.003434 156.5 165.8
    2.7480 2.7486 166(17) 0.003486 156.5 165.6
    2.7490 2.7496 181(18) 0.003202 156.5 165.5
    2.7500 2.7506 175(17) 0.003301 156.4 165.3
    2.7510 2.7516 157(17) 0.00366 156.4 165.2
    2.7520 2.7526 166(17) 0.003487 156.3 165.2
    2.7530 2.7536 186(18) 0.003112 156.3 165.2
    2.7540 2.7546 184(18) 0.003156 156.2 165.3
    2.7550 2.7556 183(18) 0.003189 156.2 165.4
    2.7560 2.7566 159(17) 0.00364 156.1 165.7
    2.7570 2.7576 165(17) 0.003494 156.1 166.2
    2.7580 2.7586 168(17) 0.003439 156.0 167.0
    2.7590 2.7596 155(16) 0.00369 156.0 168.1
    2.7600 2.7606 173(17) 0.003332 156.0 169.9
    2.7610 2.7616 175(17) 0.003298 155.9 172.4
    2.7620 2.7626 178(18) 0.003238 155.9 175.8
    2.7630 2.7636 161(17) 0.00356 155.8 180.4
    2.7640 2.7646 150(16) 0.00385 155.8 186.2
    2.7650 2.7656 163(17) 0.00354 155.7 193.1
    2.7660 2.7666 190(18) 0.003019 155.7 200.6
    2.7670 2.7676 200(19) 0.002876 155.7 207.9
    2.7680 2.7686 201(19) 0.002867 155.6 213.9
    2.7690 2.7696 178(17) 0.003267 155.6 216.9
    2.7700 2.7706 176(17) 0.003305 155.5 215.9
    2.7710 2.7716 188(18) 0.003065 155.5 211.3
    2.7720 2.7726 184(18) 0.003141 155.4 204.4
    2.7730 2.7736 210(19) 0.002751 155.4 196.6
    2.7740 2.7746 216(19) 0.002680 155.4 189.0
    2.7750 2.7756 213(19) 0.002728 155.3 182.2
    2.7760 2.7766 154(16) 0.00374 155.3 176.6
    2.7770 2.7776 176(17) 0.003269 155.2 172.1
    2.7780 2.7786 190(18) 0.003039 155.2 168.7
    2.7790 2.7796 167(17) 0.003464 155.2 166.2
    2.7800 2.7806 183(18) 0.003167 155.1 164.4
    2.7810 2.7816 157(16) 0.00371 155.1 163.1
    2.7820 2.7826 151(16) 0.00384 155.0 162.1
    2.7830 2.7836 159(17) 0.00364 155.0 161.4
    2.7840 2.7846 146(16) 0.00397 155.0 160.8
    2.7850 2.7856 150(16) 0.00386 154.9 160.4
    2.7860 2.7866 167(17) 0.003450 154.9 160.0
    2.7870 2.7876 179(18) 0.003225 154.8 159.6
    2.7880 2.7886 170(17) 0.003398 154.8 159.3
    2.7890 2.7896 153(16) 0.00379 154.8 159.0
    2.7900 2.7906 147(16) 0.00399 154.7 158.8
    2.7910 2.7916 182(18) 0.003168 154.7 158.6
    2.7920 2.7926 179(18) 0.003224 154.6 158.4
    2.7930 2.7936 164(17) 0.00353 154.6 158.2
    2.7940 2.7946 152(16) 0.00380 154.6 158.0
    2.7950 2.7956 150(16) 0.00386 154.5 157.8
    2.7960 2.7966 145(16) 0.00398 154.5 157.7
    2.7970 2.7976 137(15) 0.00423 154.5 157.5
    2.7980 2.7986 159(17) 0.00363 154.4 157.4
    2.7990 2.7996 168(17) 0.003438 154.4 157.2
    2.8000 2.8006 150(16) 0.00385 154.3 157.1
    2.8010 2.8016 166(17) 0.003481 154.3 157.0
    2.8020 2.8026 169(17) 0.003426 154.3 156.9
    2.8030 2.8036 165(17) 0.00351 154.2 156.8
    2.8040 2.8046 161(17) 0.00360 154.2 156.7
    2.8050 2.8056 150(16) 0.00390 154.2 156.6
    2.8060 2.8066 148(16) 0.00389 154.1 156.5
    2.8070 2.8076 151(16) 0.00384 154.1 156.4
    2.8080 2.8086 144(16) 0.00403 154.0 156.3
    2.8090 2.8096 148(16) 0.00391 154.0 156.2
    2.8100 2.8106 148(16) 0.00389 154.0 156.1
    2.8110 2.8116 140(16) 0.00414 153.9 156.0
    2.8120 2.8126 151(16) 0.00387 153.9 155.9
    2.8130 2.8136 149(16) 0.00388 153.9 155.9
    2.8140 2.8146 161(17) 0.00357 153.8 155.8
    2.8150 2.8156 156(16) 0.00369 153.8 155.7
    2.8160 2.8166 164(17) 0.00353 153.8 155.6
    2.8170 2.8176 171(17) 0.003383 153.7 155.6
    2.8180 2.8186 144(16) 0.00403 153.7 155.5
    2.8190 2.8196 160(17) 0.00361 153.7 155.4
    2.8200 2.8206 169(17) 0.003410 153.6 155.3
    2.8210 2.8216 180(18) 0.003234 153.6 155.3
    2.8220 2.8226 146(16) 0.00397 153.6 155.2
    2.8230 2.8236 142(16) 0.00407 153.5 155.1
    2.8240 2.8246 144(16) 0.00403 153.5 155.1
    2.8250 2.8256 154(16) 0.00376 153.5 155.0
    2.8260 2.8266 152(16) 0.00378 153.4 155.0
    2.8270 2.8276 138(15) 0.00418 153.4 154.9
    2.8280 2.8286 146(16) 0.00397 153.4 154.8
    2.8290 2.8296 176(17) 0.003289 153.3 154.8
    2.8300 2.8306 177(17) 0.003275 153.3 154.7
    2.8310 2.8316 158(16) 0.00370 153.3 154.7
    2.8320 2.8326 158(17) 0.00367 153.2 154.6
    2.8330 2.8336 144(16) 0.00401 153.2 154.6
    2.8340 2.8346 149(16) 0.00389 153.2 154.5
    2.8350 2.8356 139(16) 0.00415 153.1 154.4
    2.8360 2.8366 150(16) 0.00386 153.1 154.4
    2.8370 2.8376 150(16) 0.00386 153.1 154.3
    2.8380 2.8386 136(15) 0.00424 153.0 154.3
    2.8390 2.8396 144(16) 0.00404 153.0 154.2
    2.8400 2.8406 143(16) 0.00406 153.0 154.2
    2.8410 2.8416 156(16) 0.00370 152.9 154.1
    2.8420 2.8426 171(17) 0.003372 152.9 154.1
    2.8430 2.8436 165(17) 0.00352 152.9 154.0
    2.8440 2.8446 189(18) 0.003078 152.9 154.0
    2.8450 2.8456 157(16) 0.00367 152.8 153.9
    2.8460 2.8466 158(17) 0.00365 152.8 152.9
    2.8470 2.8476 160(17) 0.00360 152.8 152.9
    2.8480 2.8486 176(17) 0.003288 152.7 152.8
    2.8490 2.8496 154(16) 0.00377 152.7 152.8
    2.8500 2.8506 164(17) 0.00353 152.7 152.8
    2.8510 2.8516 152(16) 0.00381 152.6 152.7
    2.8520 2.8526 142(16) 0.00406 152.6 152.7
    2.8530 2.8536 125(15) 0.00463 152.6 152.7
    2.8540 2.8546 136(15) 0.00427 152.6 152.7
    2.8550 2.8556 135(15) 0.00431 152.5 152.6
    2.8560 2.8566 154(16) 0.00375 152.5 152.6
    2.8570 2.8576 136(15) 0.00426 152.5 152.6
    2.8580 2.8586 141(16) 0.00411 152.4 152.5
    2.8590 2.8596 165(17) 0.003489 152.4 152.5
    2.8600 2.8606 175(17) 0.003274 152.4 152.5
    2.8610 2.8616 183(18) 0.003149 152.3 152.4
    2.8620 2.8626 181(18) 0.003185 152.3 152.4
    2.8630 2.8636 174(17) 0.003319 152.3 152.4
    2.8640 2.8646 177(17) 0.003271 152.3 152.3
    2.8650 2.8656 161(17) 0.00363 152.2 152.3
    2.8660 2.8666 146(16) 0.00400 152.2 152.3
    2.8670 2.8676 163(17) 0.00353 152.2 152.3
    2.8680 2.8686 169(17) 0.003442 152.2 152.2
    2.8690 2.8696 145(16) 0.00402 152.1 152.2
    2.8700 2.8706 140(15) 0.00417 152.1 152.2
    2.8710 2.8716 153(16) 0.00376 152.1 152.1
    2.8720 2.8726 149(16) 0.00386 152.0 152.1
    2.8730 2.8736 141(16) 0.00407 152.0 152.1
    2.8740 2.8746 160(17) 0.00362 152.0 152.1
    2.8750 2.8756 140(16) 0.00412 152.0 152.0
    2.8760 2.8766 143(16) 0.00407 151.9 152.0
    2.8770 2.8776 157(16) 0.00370 151.9 152.0
    2.8780 2.8786 140(15) 0.00419 151.9 151.9
    2.8790 2.8796 165(17) 0.00352 151.9 151.9
    2.8800 2.8806 184(18) 0.003146 151.8 151.9
    2.8810 2.8816 192(18) 0.003010 151.8 151.9
    2.8820 2.8826 170(17) 0.003414 151.8 151.8
    2.8830 2.8836 162(17) 0.00356 151.8 151.8
    2.8840 2.8846 200(19) 0.002890 151.7 151.8
    2.8850 2.8856 154(16) 0.00378 151.7 151.8
    2.8860 2.8866 145(16) 0.00401 151.7 151.7
    2.8870 2.8876 161(17) 0.00361 151.7 151.7
    2.8880 2.8886 172(17) 0.003377 151.6 151.7
    2.8890 2.8896 182(18) 0.003194 151.6 151.7
    2.8900 2.8906 170(17) 0.003413 151.6 151.6
    2.8910 2.8916 186(18) 0.003141 151.6 151.6
    2.8920 2.8926 163(17) 0.00358 151.5 151.6
    2.8930 2.8936 169(17) 0.003430 151.5 151.6
    2.8940 2.8946 158(17) 0.00367 151.5 151.5
    2.8950 2.8956 150(16) 0.00382 151.5 151.5
    2.8960 2.8966 147(16) 0.00388 151.4 151.5
    2.8970 2.8976 143(16) 0.00399 151.4 151.5
    2.8980 2.8986 141(16) 0.00409 151.4 151.4
    2.8990 2.8996 158(16) 0.00368 151.4 151.4
    2.9000 2.9006 168(17) 0.003436 151.3 151.4
    2.9010 2.9016 155(16) 0.00373 151.3 151.4
    2.9020 2.9026 152(16) 0.00381 151.3 151.3
    2.9030 2.9036 138(15) 0.00418 151.3 151.3
    2.9040 2.9046 152(16) 0.00386 151.3 151.3
    2.9050 2.9056 181(18) 0.003213 151.2 151.3
    2.9060 2.9066 158(17) 0.00365 151.2 151.3
    2.9070 2.9076 157(16) 0.00369 151.2 151.2
    2.9080 2.9086 189(18) 0.003050 151.2 151.2
    2.9090 2.9096 176(17) 0.003303 151.1 151.2
    2.9100 2.9106 166(17) 0.00351 151.1 151.2
    2.9110 2.9116 176(17) 0.003282 151.1 151.1
    2.9120 2.9126 161(17) 0.00361 151.1 151.1
    2.9130 2.9136 145(16) 0.00397 151.1 151.1
    2.9140 2.9146 144(16) 0.00400 151.0 151.1
    2.9150 2.9156 151(16) 0.00382 151.0 151.1
    2.9160 2.9166 145(16) 0.00399 151.0 151.0
    2.9170 2.9176 137(15) 0.00427 151.0 151.0
    2.9180 2.9186 154(16) 0.00375 151.0 151.0
    2.9190 2.9196 136(15) 0.00426 150.9 151.0
    2.9200 2.9206 162(17) 0.00359 150.9 150.9
    2.9210 2.9216 162(17) 0.00360 150.9 150.9
    2.9220 2.9226 159(17) 0.00367 150.9 150.9
    2.9230 2.9236 150(16) 0.00386 150.9 150.9
    2.9240 2.9246 167(17) 0.003451 150.8 150.8
    2.9250 2.9256 155(16) 0.00374 150.8 150.8
    2.9260 2.9266 143(16) 0.00402 150.8 150.8
    2.9270 2.9276 169(17) 0.003416 150.8 150.8
    2.9280 2.9286 154(16) 0.00375 150.8 150.8
    2.9290 2.9296 154(16) 0.00374 150.7 150.7
    2.9300 2.9306 150(16) 0.00385 150.7 150.7
    2.9310 2.9316 163(17) 0.00355 150.7 150.7
    2.9320 2.9326 152(16) 0.00377 150.7 150.7
    2.9330 2.9336 151(16) 0.00379 150.7 150.7
    2.9340 2.9346 142(16) 0.00405 150.6 150.6
    2.9350 2.9356 138(15) 0.00417 150.6 150.6
    2.9360 2.9366 165(17) 0.003496 150.6 150.6
    2.9370 2.9376 161(17) 0.00358 150.6 150.6
    2.9380 2.9386 155(16) 0.00373 150.6 150.6
    2.9390 2.9396 156(16) 0.00378 150.5 150.5
    2.9400 2.9406 183(18) 0.003180 150.5 150.5
    2.9410 2.9416 160(17) 0.00361 150.5 150.5
    2.9420 2.9426 144(16) 0.00399 150.5 150.5
    2.9430 2.9436 142(16) 0.00407 150.5 150.5
    2.9440 2.9446 156(16) 0.00371 150.5 150.5
    2.9450 2.9456 147(16) 0.00393 150.4 150.4
    2.9460 2.9466 157(16) 0.00369 150.4 150.4
    2.9470 2.9476 166(17) 0.003490 150.4 150.4
    2.9480 2.9486 151(16) 0.00385 150.4 150.4
    2.9490 2.9496 169(17) 0.003445 150.4 150.4
    2.9500 2.9506 145(16) 0.00398 150.3 150.3
    2.9510 2.9516 154(16) 0.00378 150.3 150.3
    2.9520 2.9526 158(17) 0.00367 150.3 150.3
    2.9530 2.9536 153(16) 0.00380 150.3 150.3
    2.9540 2.9546 168(17) 0.003441 150.3 150.3
    2.9550 2.9556 172(17) 0.003363 150.3 150.3
    2.9560 2.9566 165(17) 0.00351 150.2 150.2
    2.9570 2.9576 168(17) 0.003432 150.2 150.2
    2.9580 2.9586 149(16) 0.00385 150.2 150.2
    2.9590 2.9596 140(16) 0.00411 150.2 150.2
    2.9600 2.9606 143(16) 0.00404 150.2 150.2
    2.9610 2.9616 158(17) 0.00365 150.2 150.2
    2.9620 2.9626 167(17) 0.003490 150.2 150.2
    2.9630 2.9636 167(17) 0.003480 150.1 150.1
    2.9640 2.9646 153(16) 0.00378 150.1 150.1
    2.9650 2.9656 140(16) 0.00413 150.1 150.1
    2.9660 2.9666 150(16) 0.00387 150.1 150.1
    2.9670 2.9676 159(17) 0.00364 150.1 150.1
    2.9680 2.9686 161(17) 0.00360 150.1 150.1
    2.9690 2.9696 143(16) 0.00405 150.0 150.0
    2.9700 2.9706 143(16) 0.00404 150.0 150.0
    2.9710 2.9716 156(16) 0.00369 150.0 150.0
    2.9720 2.9726 150(16) 0.00389 150.0 150.0
    2.9730 2.9736 157(17) 0.00367 150.0 150.0
    2.9740 2.9746 149(16) 0.00389 150.0 150.0
    2.9750 2.9756 136(15) 0.00427 150.0 150.0
    2.9760 2.9766 140(16) 0.00413 149.9 149.9
    2.9770 2.9776 119(14) 0.00485 149.9 149.9
    2.9780 2.9786 139(16) 0.00414 149.9 149.9
    2.9790 2.9796 146(16) 0.00397 149.9 149.9
    2.9800 2.9806 158(17) 0.00365 149.9 149.9
    2.9810 2.9816 161(17) 0.00361 149.9 149.9
    2.9820 2.9826 138(15) 0.00422 149.9 149.9
    2.9830 2.9836 135(15) 0.00428 149.8 149.8
    2.9840 2.9846 157(16) 0.00371 149.8 149.8
    2.9850 2.9856 159(17) 0.00364 149.8 149.8
    2.9860 2.9866 140(16) 0.00410 149.8 149.8
    2.9870 2.9876 138(15) 0.00419 149.8 149.8
    2.9880 2.9886 156(16) 0.00371 149.8 149.8
    2.9890 2.9896 180(18) 0.003227 149.8 149.8
    2.9900 2.9906 163(17) 0.00358 149.8 149.8
    2.9910 2.9916 141(16) 0.00414 149.7 149.7
    2.9920 2.9926 137(15) 0.00424 149.7 149.7
    2.9930 2.9936 151(16) 0.00386 149.7 149.7
    2.9940 2.9946 161(17) 0.00360 149.7 149.7
    2.9950 2.9956 183(18) 0.003170 149.7 149.7
    2.9960 2.9966 174(17) 0.003364 149.7 149.7
    2.9970 2.9976 129(15) 0.00450 149.7 149.7
    2.9980 2.9986 154(16) 0.00374 149.7 149.7
    2.9990 2.9996 149(16) 0.00386 149.6 149.6
    3.0000 3.0006 128(15) 0.00453 149.6 149.6
    3.0010 3.0016 152(16) 0.00381 149.6 149.6
    3.0020 3.0026 160(17) 0.00362 149.6 149.6
    3.0030 3.0036 161(17) 0.00358 149.6 149.6
    3.0040 3.0046 160(17) 0.00362 149.6 149.6
    3.0050 3.0056 155(16) 0.00376 149.6 149.6
    3.0060 3.0066 154(16) 0.00378 149.6 149.6
    3.0070 3.0076 159(17) 0.00363 149.6 149.6
    3.0080 3.0086 176(17) 0.003310 149.5 149.5
    3.0090 3.0096 175(17) 0.003322 149.5 149.5
    3.0100 3.0106 184(18) 0.003141 149.5 149.5
    3.0110 3.0116 162(17) 0.00356 149.5 149.5
    3.0120 3.0126 144(16) 0.00400 149.5 149.5
    3.0130 3.0136 133(15) 0.00433 149.5 149.5
    3.0140 3.0146 140(15) 0.00418 149.5 149.5
    3.0150 3.0156 178(18) 0.003226 149.5 149.5
    3.0160 3.0166 171(17) 0.003355 149.5 149.5
    3.0170 3.0176 162(17) 0.00358 149.5 149.5
    3.0180 3.0186 152(16) 0.00382 149.4 149.4
    3.0190 3.0196 152(16) 0.00381 149.4 149.4
    3.0200 3.0206 133(15) 0.00435 149.4 149.4
    3.0210 3.0216 134(15) 0.00430 149.4 149.4
    3.0220 3.0226 139(16) 0.00412 149.4 149.4
    3.0230 3.0236 151(16) 0.00383 149.4 149.4
    3.0240 3.0246 165(17) 0.00355 149.4 149.4
    3.0250 3.0256 160(17) 0.00359 149.4 149.4
    3.0260 3.0266 161(17) 0.00359 149.4 149.4
    3.0270 3.0276 132(15) 0.00437 149.4 149.4
    3.0280 3.0286 115(14) 0.00506 149.3 149.3
    3.0290 3.0296 146(16) 0.00398 149.3 149.3
    3.0300 3.0306 148(16) 0.00391 149.3 149.3
    3.0310 3.0316 134(15) 0.00433 149.3 149.3
    3.0320 3.0326 145(16) 0.00396 149.3 149.3
    3.0330 3.0336 169(17) 0.003421 149.3 149.3
    3.0340 3.0346 166(17) 0.003491 149.3 149.3
    3.0350 3.0356 159(17) 0.00367 149.3 149.3
    3.0360 3.0366 133(15) 0.00435 149.3 149.3
    3.0370 3.0376 141(16) 0.00412 149.3 149.3
    3.0380 3.0386 159(17) 0.00366 149.3 149.3
    3.0390 3.0396 174(17) 0.003367 149.3 149.3
    3.0400 3.0406 133(15) 0.00439 149.2 149.2
    3.0410 3.0416 131(15) 0.00440 149.2 149.2
    3.0420 3.0426 161(17) 0.00359 149.2 149.2
    3.0430 3.0436 160(17) 0.00359 149.2 149.2
    3.0440 3.0446 168(17) 0.003437 149.2 149.2
    3.0450 3.0456 172(17) 0.003413 149.2 149.2
    3.0460 3.0466 133(15) 0.00440 149.2 149.2
    3.0470 3.0476 139(16) 0.00413 149.2 149.2
    3.0480 3.0486 162(17) 0.00357 149.2 149.2
    3.0490 3.0496 146(16) 0.00400 149.2 149.2
    3.0500 3.0506 153(16) 0.00383 149.2 149.2
    3.0510 3.0516 158(17) 0.00363 149.2 149.2
    3.0520 3.0526 154(16) 0.00372 149.2 149.2
    3.0530 3.0536 138(15) 0.00417 149.2 149.2
    3.0540 3.0546 122(15) 0.00475 149.1 149.1
    3.0550 3.0556 129(15) 0.00450 149.1 149.1
    3.0560 3.0566 145(16) 0.00404 149.1 149.1
    3.0570 3.0576 165(17) 0.00352 149.1 149.1
    3.0580 3.0586 150(16) 0.00388 149.1 149.1
    3.0590 3.0596 175(17) 0.003304 149.1 149.1
    3.0600 3.0606 170(17) 0.003399 149.1 149.1
    3.0610 3.0616 178(18) 0.003253 149.1 149.1
    3.0620 3.0626 147(16) 0.00394 149.1 149.1
    3.0630 3.0636 165(17) 0.003502 149.1 149.1
    3.0640 3.0646 153(16) 0.00378 149.1 149.1
    3.0650 3.0656 147(16) 0.00396 149.1 149.1
    3.0660 3.0666 143(16) 0.00404 149.1 149.1
    3.0670 3.0676 124(15) 0.00463 149.1 149.1
    3.0680 3.0686 143(16) 0.00407 149.1 149.1
    3.0690 3.0696 129(15) 0.00455 149.1 149.1
    3.0700 3.0706 126(15) 0.00460 149.1 149.1
    3.0710 3.0716 140(16) 0.00414 149.1 149.1
    3.0720 3.0726 159(17) 0.00364 149.0 149.0
    3.0730 3.0736 159(17) 0.00362 149.0 149.0
    3.0740 3.0746 149(16) 0.00393 149.0 149.0
    3.0750 3.0756 164(17) 0.00355 149.0 149.0
    3.0760 3.0766 167(17) 0.003449 149.0 149.0
    3.0770 3.0776 152(16) 0.00378 149.0 149.0
    3.0780 3.0786 151(16) 0.00381 149.0 149.0
    3.0790 3.0796 142(16) 0.00408 149.0 149.0
    3.0800 3.0806 127(15) 0.00459 149.0 149.0
    3.0810 3.0816 150(16) 0.00390 149.0 149.0
    3.0820 3.0826 171(17) 0.003359 149.0 149.0
    3.0830 3.0836 159(17) 0.00361 149.0 149.0
    3.0840 3.0846 145(16) 0.00396 149.0 149.0
    3.0850 3.0856 147(16) 0.00391 149.0 149.0
    3.0860 3.0866 158(17) 0.00363 149.0 149.0
    3.0870 3.0876 160(17) 0.00367 149.0 149.0
    3.0880 3.0886 161(17) 0.00362 149.0 149.0
    3.0890 3.0896 146(16) 0.00396 149.0 149.0
    3.0900 3.0906 177(18) 0.003256 149.0 149.0
    3.0910 3.0916 173(17) 0.003340 149.0 149.0
    3.0920 3.0926 152(16) 0.00379 149.0 149.0
    3.0930 3.0936 159(17) 0.00364 149.0 149.0
    3.0940 3.0946 139(15) 0.00419 149.0 149.0
    3.0950 3.0956 145(16) 0.00401 149.0 149.0
    3.0960 3.0966 125(15) 0.00466 149.0 149.0
    3.0970 3.0976 148(16) 0.00399 148.9 148.9
    3.0980 3.0986 152(16) 0.00381 148.9 148.9
    3.0990 3.0996 147(16) 0.00390 148.9 148.9
    3.1000 3.1006 148(16) 0.00389 148.9 148.9
    3.1010 3.1016 144(16) 0.00400 148.9 148.9
    3.1020 3.1026 143(16) 0.00402 148.9 148.9
    3.1030 3.1036 161(17) 0.00359 148.9 148.9
    3.1040 3.1046 155(16) 0.00377 148.9 148.9
    3.1050 3.1056 130(15) 0.00450 148.9 148.9
    3.1060 3.1066 146(16) 0.00401 148.9 148.9
    3.1070 3.1076 157(17) 0.00364 148.9 148.9
    3.1080 3.1086 147(16) 0.00398 148.9 148.9
    3.1090 3.1096 134(15) 0.00436 148.9 148.9
    3.1100 3.1106 146(16) 0.00396 148.9 148.9
    3.1110 3.1116 146(16) 0.00396 148.9 148.9
    3.1120 3.1126 123(15) 0.00470 148.9 148.9
    3.1130 3.1136 137(15) 0.00424 148.9 148.9
    3.1140 3.1146 135(15) 0.00429 148.9 148.9
    3.1150 3.1156 116(14) 0.00501 148.9 148.9
    3.1160 3.1166 132(15) 0.00442 148.9 148.9
    3.1170 3.1176 162(17) 0.00358 148.9 148.9
    3.1180 3.1186 156(16) 0.00373 148.9 148.9
    3.1190 3.1196 143(16) 0.00404 148.9 148.9
    3.1200 3.1206 158(16) 0.00369 148.9 148.9
    3.1210 3.1216 155(16) 0.00376 148.9 148.9
    3.1220 3.1226 136(15) 0.00426 148.9 148.9
    3.1230 3.1236 144(16) 0.00402 148.9 148.9
    3.1240 3.1246 158(17) 0.00365 148.9 148.9
    3.1250 3.1256 155(16) 0.00373 148.9 148.9
    3.1260 3.1266 154(16) 0.00376 148.9 148.9
    3.1270 3.1276 150(16) 0.00386 148.9 148.9
    3.1280 3.1286 124(15) 0.00468 148.9 148.9
    3.1290 3.1296 154(16) 0.00378 148.9 148.9
    3.1300 3.1306 172(17) 0.003345 148.9 148.9
    3.1310 3.1316 149(16) 0.00391 148.9 148.9
    3.1320 3.1326 163(17) 0.00358 148.9 148.9
    3.1330 3.1336 163(17) 0.00358 148.9 148.9
    3.1340 3.1346 132(15) 0.00437 148.9 148.9
    3.1350 3.1356 144(16) 0.00403 148.9 148.9
    3.1360 3.1366 154(16) 0.00375 148.9 148.9
    3.1370 3.1376 144(16) 0.00403 148.9 148.9
    3.1380 3.1386 125(15) 0.00465 148.9 148.9
    3.1390 3.1396 139(15) 0.00417 148.9 148.9
    3.1400 3.1406 180(18) 0.003219 148.9 148.9
    3.1410 3.1416 168(17) 0.003443 148.9 148.9
    3.1420 3.1426 151(16) 0.00386 148.9 148.9
    3.1430 3.1436 146(16) 0.00396 148.9 148.9
    3.1440 3.1446 155(16) 0.00375 148.9 148.9
    3.1450 3.1456 150(16) 0.00382 148.9 148.9
    3.1460 3.1466 155(16) 0.00377 148.9 148.9
    3.1470 3.1476 140(15) 0.00421 148.9 148.9
    3.1480 3.1486 146(16) 0.00401 148.9 148.9
    3.1490 3.1496 140(15) 0.00417 148.9 148.9
    3.1500 3.1506 135(15) 0.00432 148.9 148.9
    3.1510 3.1516 151(16) 0.00385 148.9 148.9
    3.1520 3.1526 120(14) 0.00482 148.9 148.9
    3.1530 3.1536 140(16) 0.00412 148.9 148.9
    3.1540 3.1546 150(16) 0.00385 148.9 148.9
    3.1550 3.1556 149(16) 0.00387 148.9 148.9
    3.1560 3.1566 154(16) 0.00377 148.9 148.9
    3.1570 3.1576 160(17) 0.00361 148.9 148.9
    3.1580 3.1586 172(17) 0.003353 148.9 148.9
    3.1590 3.1596 168(17) 0.003438 148.9 148.9
    3.1600 3.1606 171(17) 0.003379 148.9 148.9
    3.1610 3.1616 166(17) 0.003470 148.9 148.9
    3.1620 3.1626 144(16) 0.00401 148.9 148.9
    3.1630 3.1636 136(15) 0.00427 148.9 148.9
    3.1640 3.1646 139(15) 0.00418 148.9 148.9
    3.1650 3.1656 153(16) 0.00377 148.9 148.9
    3.1660 3.1666 146(16) 0.00397 148.9 148.9
    3.1670 3.1676 155(16) 0.00374 148.9 148.9
    3.1680 3.1686 151(16) 0.00387 148.9 148.9
    3.1690 3.1696 132(15) 0.00443 148.9 148.9
    3.1700 3.1706 167(17) 0.003451 148.9 148.9
    3.1710 3.1716 144(16) 0.00403 148.9 148.9
    3.1720 3.1726 151(16) 0.00382 148.9 148.9
    3.1730 3.1736 142(16) 0.00407 148.9 148.9
    3.1740 3.1746 148(16) 0.00391 149.0 149.0
    3.1750 3.1756 147(16) 0.00396 149.0 149.0
    3.1760 3.1766 147(16) 0.00396 149.0 149.0
    3.1770 3.1776 154(16) 0.00376 149.0 149.0
    3.1780 3.1786 133(15) 0.00435 149.0 149.0
    3.1790 3.1796 137(15) 0.00423 149.0 149.0
    3.1800 3.1806 160(17) 0.00362 149.0 149.0
    3.1810 3.1816 138(15) 0.00422 149.0 149.0
    3.1820 3.1826 150(16) 0.00384 149.0 149.0
    3.1830 3.1836 137(15) 0.00422 149.0 149.0
    3.1840 3.1846 136(15) 0.00428 149.0 149.0
    3.1850 3.1856 138(15) 0.00419 149.0 149.0
    3.1860 3.1866 151(16) 0.00384 149.0 149.0
    3.1870 3.1876 136(15) 0.00425 149.0 149.0
    3.1880 3.1886 158(16) 0.00368 149.0 149.0
    3.1890 3.1896 161(17) 0.00359 149.0 149.0
    3.1900 3.1906 143(16) 0.00406 149.0 149.0
    3.1910 3.1916 144(16) 0.00404 149.0 149.0
    3.1920 3.1926 146(16) 0.00404 149.0 149.0
    3.1930 3.1936 129(15) 0.00446 149.0 149.0
    3.1940 3.1946 148(16) 0.00394 149.0 149.0
    3.1950 3.1956 156(16) 0.00371 149.0 149.0
    3.1960 3.1966 150(16) 0.00384 149.0 149.0
    3.1970 3.1976 143(16) 0.00405 149.0 149.0
    3.1980 3.1986 145(16) 0.00400 149.0 149.0
    3.1990 3.1996 154(16) 0.00376 149.0 149.0
    3.2000 3.2006 130(15) 0.00445 149.0 149.0
    3.2010 3.2016 119(14) 0.00486 149.0 149.0
    3.2020 3.2026 141(16) 0.00413 149.1 149.1
    3.2030 3.2036 142(16) 0.00405 149.1 149.1
    3.2040 3.2046 137(15) 0.00420 149.1 149.1
    3.2050 3.2056 136(15) 0.00424 149.1 149.1
    3.2060 3.2066 130(15) 0.00447 149.1 149.1
    3.2070 3.2076 159(17) 0.00364 149.1 149.1
    3.2080 3.2086 130(15) 0.00445 149.1 149.1
    3.2090 3.2096 151(16) 0.00385 149.1 149.1
    3.2100 3.2106 155(16) 0.00374 149.1 149.1
    3.2110 3.2116 174(17) 0.003324 149.1 149.1
    3.2120 3.2126 158(17) 0.00367 149.1 149.1
    3.2130 3.2136 132(15) 0.00436 149.1 149.1
    3.2140 3.2146 132(15) 0.00439 149.1 149.1
    3.2150 3.2156 170(17) 0.003403 149.1 149.1
    3.2160 3.2166 161(17) 0.00360 149.1 149.1
    3.2170 3.2176 129(15) 0.00447 149.1 149.1
    3.2180 3.2186 137(15) 0.00424 149.1 149.1
    3.2190 3.2196 129(15) 0.00451 149.1 149.1
    3.2200 3.2206 138(15) 0.00419 149.1 149.1
    3.2210 3.2216 149(16) 0.00389 149.1 149.1
    3.2220 3.2226 132(15) 0.00446 149.2 149.2
    3.2230 3.2236 174(17) 0.003306 149.2 149.2
    3.2240 3.2246 160(17) 0.00361 149.2 149.2
    3.2250 3.2256 149(16) 0.00385 149.2 149.2
    3.2260 3.2266 156(16) 0.00370 149.2 149.2
    3.2270 3.2276 159(17) 0.00363 149.2 149.2
    3.2280 3.2286 141(16) 0.00409 149.2 149.2
    3.2290 3.2296 134(15) 0.00435 149.2 149.2
    3.2300 3.2306 139(16) 0.00416 149.2 149.2
    3.2310 3.2316 136(15) 0.00426 149.2 149.2
    3.2320 3.2326 162(17) 0.00354 149.2 149.2
    3.2330 3.2336 152(16) 0.00378 149.2 149.2
    3.2340 3.2346 155(16) 0.00372 149.2 149.2
    3.2350 3.2356 157(16) 0.00367 149.2 149.2
    3.2360 3.2366 152(16) 0.00382 149.2 149.2
    3.2370 3.2376 147(16) 0.00397 149.2 149.2
    3.2380 3.2386 154(16) 0.00377 149.2 149.2
    3.2390 3.2396 147(16) 0.00398 149.3 149.3
    3.2400 3.2406 149(16) 0.00386 149.3 149.3
    3.2410 3.2416 157(16) 0.00368 149.3 149.3
    3.2420 3.2426 152(16) 0.00380 149.3 149.3
    3.2430 3.2436 151(16) 0.00384 149.3 149.3
    3.2440 3.2446 168(17) 0.003444 149.3 149.3
    3.2450 3.2456 166(17) 0.00351 149.3 149.3
    3.2460 3.2466 155(16) 0.00375 149.3 149.3
    3.2470 3.2476 156(16) 0.00371 149.3 149.3
    3.2480 3.2486 158(16) 0.00368 149.3 149.3
    3.2490 3.2496 159(17) 0.00364 149.3 149.3
    3.2500 3.2506 140(16) 0.00411 149.3 149.3
    3.2510 3.2516 136(15) 0.00423 149.3 149.3
    3.2520 3.2526 157(16) 0.00368 149.3 149.3
    3.2530 3.2536 160(17) 0.00360 149.4 149.4
    3.2540 3.2546 147(16) 0.00396 149.4 149.4
    3.2550 3.2556 141(16) 0.00410 149.4 149.4
    3.2560 3.2566 134(15) 0.00434 149.4 149.4
    3.2570 3.2576 153(16) 0.00380 149.4 149.4
    3.2580 3.2586 165(17) 0.003503 149.4 149.4
    3.2590 3.2596 155(16) 0.00373 149.4 149.4
    3.2600 3.2606 151(16) 0.00384 149.4 149.4
    3.2610 3.2616 147(16) 0.00394 149.4 149.4
    3.2620 3.2626 141(16) 0.00410 149.4 149.4
    3.2630 3.2636 163(17) 0.00356 149.4 149.4
    3.2640 3.2646 144(16) 0.00401 149.4 149.4
    3.2650 3.2656 136(15) 0.00425 149.4 149.4
    3.2660 3.2666 144(16) 0.00401 149.5 149.4
    3.2670 3.2676 164(17) 0.00352 149.5 149.5
    3.2680 3.2686 126(15) 0.00458 149.5 149.5
    3.2690 3.2696 145(16) 0.00401 149.5 149.5
    3.2700 3.2706 173(17) 0.003335 149.5 149.5
    3.2710 3.2716 174(17) 0.003320 149.5 149.5
    3.2720 3.2726 163(17) 0.00354 149.5 149.5
    3.2730 3.2736 149(16) 0.00386 149.5 149.5
    3.2740 3.2746 139(16) 0.00416 149.5 149.5
    3.2750 3.2756 128(15) 0.00450 149.5 149.5
    3.2760 3.2766 144(16) 0.00402 149.5 149.5
    3.2770 3.2776 161(17) 0.00357 149.5 149.5
    3.2780 3.2786 166(17) 0.003472 149.5 149.5
    3.2790 3.2796 142(16) 0.00408 149.6 149.6
    3.2800 3.2806 137(15) 0.00423 149.6 149.6
    3.2810 3.2816 154(16) 0.00373 149.6 149.6
    3.2820 3.2826 148(16) 0.00389 149.6 149.6
    3.2830 3.2836 155(16) 0.00372 149.6 149.6
    3.2840 3.2846 153(16) 0.00378 149.6 149.6
    3.2850 3.2856 149(16) 0.00388 149.6 149.6
    3.2860 3.2866 142(16) 0.00407 149.6 149.6
    3.2870 3.2876 179(18) 0.003237 149.6 149.6
    3.2880 3.2886 170(17) 0.003406 149.6 149.6
    3.2890 3.2896 190(18) 0.003083 149.6 149.6
    3.2900 3.2906 166(17) 0.003501 149.7 149.7
    3.2910 3.2916 162(17) 0.00356 149.7 149.7
    3.2920 3.2926 160(17) 0.00361 149.7 149.7
    3.2930 3.2936 163(17) 0.00353 149.7 149.7
    3.2940 3.2946 149(16) 0.00393 149.7 149.7
    3.2950 3.2956 150(16) 0.00390 149.7 149.7
    3.2960 3.2966 147(16) 0.00393 149.7 149.7
    3.2970 3.2976 140(16) 0.00415 149.7 149.7
    3.2980 3.2986 143(16) 0.00407 149.7 149.7
    3.2990 3.2996 150(16) 0.00391 149.7 149.7
    3.3000 3.3006 145(16) 0.00407 149.7 149.7
    3.3010 3.3016 159(17) 0.00364 149.8 149.8
    3.3020 3.3026 163(17) 0.00354 149.8 149.8
    3.3030 3.3036 169(17) 0.003430 149.8 149.8
    3.3040 3.3046 175(17) 0.003310 149.8 149.8
    3.3050 3.3056 162(17) 0.00357 149.8 149.8
    3.3060 3.3066 155(16) 0.00373 149.8 149.8
    3.3070 3.3076 139(15) 0.00417 149.8 149.8
    3.3080 3.3086 141(16) 0.00411 149.8 149.8
    3.3090 3.3096 169(17) 0.003472 149.8 149.8
    3.3100 3.3106 158(17) 0.00363 149.8 149.8
    3.3110 3.3116 158(17) 0.00364 149.9 149.9
    3.3120 3.3126 150(16) 0.00385 149.9 149.9
    3.3130 3.3136 176(17) 0.003281 149.9 149.9
    3.3140 3.3146 154(16) 0.00376 149.9 149.9
    3.3150 3.3156 151(16) 0.00387 149.9 149.9
    3.3160 3.3166 144(16) 0.00406 149.9 149.9
    3.3170 3.3176 147(16) 0.00398 149.9 149.9
    3.3180 3.3186 134(15) 0.00431 149.9 150.0
    3.3190 3.3196 123(15) 0.00474 149.9 150.0
    3.3200 3.3206 134(15) 0.00431 149.9 150.0
    3.3210 3.3216 136(15) 0.00424 150.0 150.0
    3.3220 3.3226 145(16) 0.00399 150.0 150.0
    3.3230 3.3236 131(15) 0.00444 150.0 150.0
    3.3240 3.3246 154(16) 0.00378 150.0 150.0
    3.3250 3.3256 146(16) 0.00393 150.0 150.0
    3.3260 3.3266 136(15) 0.00422 150.0 150.0
    3.3270 3.3276 140(16) 0.00411 150.0 150.0
    3.3280 3.3286 146(16) 0.00394 150.0 150.1
    3.3290 3.3296 159(17) 0.00365 150.0 150.1
    3.3300 3.3306 159(17) 0.00365 150.0 150.1
    3.3310 3.3316 144(16) 0.00403 150.1 150.1
    3.3320 3.3326 143(16) 0.00405 150.1 150.1
    3.3330 3.3336 137(15) 0.00423 150.1 150.1
    3.3340 3.3346 158(16) 0.00368 150.1 150.1
    3.3350 3.3356 183(18) 0.003166 150.1 150.1
    3.3360 3.3366 163(17) 0.00358 150.1 150.2
    3.3370 3.3376 152(16) 0.00381 150.1 150.2
    3.3380 3.3386 166(17) 0.003487 150.1 150.2
    3.3390 3.3396 156(16) 0.00372 150.1 150.2
    3.3400 3.3406 133(15) 0.00434 150.2 150.2
    3.3410 3.3416 159(17) 0.00366 150.2 150.2
    3.3420 3.3426 147(16) 0.00392 150.2 150.2
    3.3430 3.3436 155(16) 0.00371 150.2 150.2
    3.3440 3.3446 135(15) 0.00428 150.2 150.2
    3.3450 3.3456 154(16) 0.00377 150.2 150.3
    3.3460 3.3466 150(16) 0.00390 150.2 150.3
    3.3470 3.3476 157(16) 0.00368 150.2 150.3
    3.3480 3.3486 134(15) 0.00433 150.2 150.3
    3.3490 3.3496 150(16) 0.00385 150.3 150.3
    3.3500 3.3506 149(16) 0.00390 150.3 150.3
    3.3510 3.3516 142(16) 0.00408 150.3 150.3
    3.3520 3.3526 152(16) 0.00380 150.3 150.3
    3.3530 3.3536 145(16) 0.00401 150.3 150.4
    3.3540 3.3546 136(15) 0.00427 150.3 150.4
    3.3550 3.3556 148(16) 0.00389 150.3 150.4
    3.3560 3.3566 147(16) 0.00394 150.3 150.4
    3.3570 3.3576 148(16) 0.00393 150.3 150.4
    3.3580 3.3586 168(17) 0.003445 150.4 150.4
    3.3590 3.3596 176(17) 0.003286 150.4 150.4
    3.3600 3.3606 150(16) 0.00386 150.4 150.4
    3.3610 3.3616 144(16) 0.00406 150.4 150.5
    3.3620 3.3626 129(15) 0.00452 150.4 150.5
    3.3630 3.3636 146(16) 0.00397 150.4 150.5
    3.3640 3.3646 170(17) 0.003415 150.4 150.5
    3.3650 3.3656 165(17) 0.00352 150.4 150.5
    3.3660 3.3666 138(15) 0.00420 150.5 150.5
    3.3670 3.3676 154(16) 0.00375 150.5 150.5
    3.3680 3.3686 169(17) 0.003416 150.5 150.5
    3.3690 3.3696 165(17) 0.00352 150.5 150.6
    3.3700 3.3706 157(16) 0.00369 150.5 150.6
    3.3710 3.3716 145(16) 0.00399 150.5 150.6
    3.3720 3.3726 155(16) 0.00373 150.5 150.6
    3.3730 3.3736 143(16) 0.00406 150.5 150.6
    3.3740 3.3746 155(16) 0.00374 150.6 150.6
    3.3750 3.3756 149(16) 0.00387 150.6 150.6
    3.3760 3.3766 145(16) 0.00396 150.6 150.7
    3.3770 3.3776 165(17) 0.003487 150.6 150.7
    3.3780 3.3786 174(17) 0.003311 150.6 150.7
    3.3790 3.3796 141(16) 0.00408 150.6 150.7
    3.3800 3.3806 160(17) 0.00361 150.6 150.7
    3.3810 3.3816 159(17) 0.00364 150.6 150.7
    3.3820 3.3826 181(18) 0.003185 150.6 150.7
    3.3830 3.3836 171(17) 0.003372 150.7 150.8
    3.3840 3.3846 142(16) 0.00406 150.7 150.8
    3.3850 3.3856 147(16) 0.00396 150.7 150.8
    3.3860 3.3866 157(17) 0.00367 150.7 150.8
    3.3870 3.3876 150(16) 0.00385 150.7 150.8
    3.3880 3.3886 154(16) 0.00375 150.7 150.8
    3.3890 3.3896 157(17) 0.00367 150.7 150.9
    3.3900 3.3906 158(17) 0.00365 150.8 150.9
    3.3910 3.3916 160(17) 0.00361 150.8 150.9
    3.3920 3.3926 150(16) 0.00382 150.8 150.9
    3.3930 3.3936 157(16) 0.00369 150.8 150.9
    3.3940 3.3946 138(15) 0.00421 150.8 150.9
    3.3950 3.3956 149(16) 0.00386 150.8 150.9
    3.3960 3.3966 157(17) 0.00366 150.8 151.0
    3.3970 3.3976 167(17) 0.003455 150.8 151.0
    3.3980 3.3986 145(16) 0.00402 150.9 151.0
    3.3990 3.3996 161(17) 0.00358 150.9 151.0
    3.4000 3.4006 157(17) 0.00365 150.9 151.0
    3.4010 3.4016 147(16) 0.00392 150.9 151.1
    3.4020 3.4026 137(15) 0.00421 150.9 151.1
    3.4030 3.4036 149(16) 0.00387 150.9 151.1
    3.4040 3.4046 157(16) 0.00368 150.9 151.1
    3.4050 3.4056 136(15) 0.00427 150.9 151.1
    3.4060 3.4066 148(16) 0.00390 151.0 151.1
    3.4070 3.4076 145(16) 0.00400 151.0 151.2
    3.4080 3.4086 152(16) 0.00378 151.0 151.2
    3.4090 3.4096 142(16) 0.00407 151.0 151.2
    3.4100 3.4106 146(16) 0.00394 151.0 151.2
    3.4110 3.4116 145(16) 0.00397 151.0 151.2
    3.4120 3.4126 143(16) 0.00401 151.0 151.3
    3.4130 3.4136 179(18) 0.003250 151.1 151.3
    3.4140 3.4146 154(16) 0.00378 151.1 151.3
    3.4150 3.4156 148(16) 0.00390 151.1 151.3
    3.4160 3.4166 136(15) 0.00424 151.1 151.4
    3.4170 3.4176 175(17) 0.003290 151.1 151.4
    3.4180 3.4186 183(18) 0.003128 151.1 151.4
    3.4190 3.4196 170(17) 0.003395 151.1 151.4
    3.4200 3.4206 149(16) 0.00384 151.1 151.5
    3.4210 3.4216 154(16) 0.00374 151.2 151.5
    3.4220 3.4226 171(17) 0.003382 151.2 151.5
    3.4230 3.4236 166(17) 0.00351 151.2 151.5
    3.4240 3.4246 139(15) 0.00422 151.2 151.6
    3.4250 3.4256 186(18) 0.003107 151.2 151.6
    3.4260 3.4266 175(17) 0.003312 151.2 151.6
    3.4270 3.4276 147(16) 0.00395 151.2 151.7
    3.4280 3.4286 154(16) 0.00375 151.3 151.7
    3.4290 3.4296 139(15) 0.00418 151.3 151.8
    3.4300 3.4306 133(15) 0.00435 151.3 151.8
    3.4310 3.4316 148(16) 0.00391 151.3 151.8
    3.4320 3.4326 159(17) 0.00364 151.3 151.9
    3.4330 3.4336 171(17) 0.003355 151.3 151.9
    3.4340 3.4346 143(16) 0.00404 151.3 152.0
    3.4350 3.4356 119(14) 0.00486 151.4 152.1
    3.4360 3.4366 139(16) 0.00416 151.4 152.1
    3.4370 3.4376 150(16) 0.00384 151.4 152.2
    3.4380 3.4386 161(17) 0.00359 151.4 152.3
    3.4390 3.4396 167(17) 0.003475 151.4 152.3
    3.4400 3.4406 136(15) 0.00428 151.4 152.4
    3.4410 3.4416 146(16) 0.00396 151.4 152.5
    3.4420 3.4426 148(16) 0.00389 151.4 152.6
    3.4430 3.4436 143(16) 0.00402 151.5 152.7
    3.4440 3.4446 158(17) 0.00367 151.5 152.9
    3.4450 3.4456 152(16) 0.00378 151.5 153.0
    3.4460 3.4466 150(16) 0.00382 151.5 153.2
    3.4470 3.4476 175(18) 0.003263 151.5 153.4
    3.4480 3.4486 157(17) 0.00366 151.5 153.6
    3.4490 3.4496 150(16) 0.00386 151.5 153.9
    3.4500 3.4506 166(17) 0.003469 151.6 154.2
    3.4510 3.4516 165(17) 0.003471 151.6 154.6
    3.4520 3.4526 157(17) 0.00367 151.6 155.1
    3.4530 3.4536 154(16) 0.00376 151.6 155.8
    3.4540 3.4546 162(17) 0.00359 151.6 156.8
    3.4550 3.4556 193(18) 0.002980 151.6 158.1
    3.4560 3.4566 179(18) 0.003230 151.6 159.8
    3.4570 3.4576 186(18) 0.003087 151.7 162.1
    3.4580 3.4586 165(17) 0.00354 151.7 165.0
    3.4590 3.4596 179(18) 0.003239 151.7 168.6
    3.4600 3.4606 186(18) 0.003105 151.7 172.9
    3.4610 3.4616 178(18) 0.003250 151.7 177.7
    3.4620 3.4626 178(18) 0.003245 151.7 182.7
    3.4630 3.4636 187(18) 0.003074 151.7 187.3
    3.4640 3.4646 184(18) 0.003140 151.8 190.8
    3.4650 3.4656 199(19) 0.002912 151.8 192.4
    3.4660 3.4666 195(18) 0.002959 151.8 191.5
    3.4670 3.4676 173(17) 0.003364 151.8 188.5
    3.4680 3.4686 187(18) 0.003097 151.8 184.1
    3.4690 3.4696 181(18) 0.003193 151.8 179.2
    3.4700 3.4706 186(18) 0.003112 151.9 174.4
    3.4710 3.4716 178(18) 0.003257 151.9 170.0
    3.4720 3.4726 186(18) 0.003111 151.9 166.2
    3.4730 3.4736 185(18) 0.003134 151.9 163.1
    3.4740 3.4746 180(18) 0.003215 151.9 160.7
    3.4750 3.4756 178(18) 0.003258 151.9 158.8
    3.4760 3.4766 152(16) 0.00385 151.9 157.4
    3.4770 3.4776 192(18) 0.003012 152.0 156.4
    3.4780 3.4786 166(17) 0.003473 152.0 155.7
    3.4790 3.4796 161(17) 0.00360 152.0 155.1
    3.4800 3.4806 163(17) 0.00353 152.0 154.7
    3.4810 3.4816 151(16) 0.00382 152.0 154.4
    3.4820 3.4826 146(16) 0.00396 152.0 154.2
    3.4830 3.4836 158(17) 0.00367 152.0 153.9
    3.4840 3.4846 162(17) 0.00356 152.1 153.8
    3.4850 3.4856 163(17) 0.00354 152.1 153.6
    3.4860 3.4866 155(16) 0.00373 152.1 153.5
    3.4870 3.4876 151(16) 0.00384 152.1 153.4
    3.4880 3.4886 160(17) 0.00360 152.1 153.3
    3.4890 3.4896 178(18) 0.003229 152.1 153.2
    3.4900 3.4906 153(16) 0.00377 152.1 153.2
    3.4910 3.4916 138(15) 0.00419 152.2 153.1
    3.4920 3.4926 130(15) 0.00445 152.2 153.1
    3.4930 3.4936 159(17) 0.00366 152.2 153.0
    3.4940 3.4946 160(17) 0.00365 152.2 153.0
    3.4950 3.4956 173(17) 0.003351 152.2 152.9
    3.4960 3.4966 141(16) 0.00412 152.2 152.9
    3.4970 3.4976 179(18) 0.003214 152.3 152.9
    3.4980 3.4986 174(17) 0.003300 152.3 152.9
    3.4990 3.4996 165(17) 0.00351 152.3 152.8
    3.5000 3.5006 140(16) 0.00411 152.3 152.8
    3.5010 3.5016 168(17) 0.003446 152.3 152.8
    3.5020 3.5026 148(16) 0.00392 152.3 160.1
    3.5030 3.5036 145(16) 0.00398 152.3 160.1
    3.5040 3.5046 108(14) 0.00532 152.4 160.2
    3.5050 3.5056 150(16) 0.00386 152.4 160.3
    3.5060 3.5066 155(16) 0.00374 152.4 160.4
    3.5070 3.5076 171(17) 0.003395 152.4 160.5
    3.5080 3.5086 163(17) 0.00355 152.4 160.6
    3.5090 3.5096 157(16) 0.00372 152.4 160.7
    3.5100 3.5106 166(17) 0.00355 152.5 160.9
    3.5110 3.5116 146(16) 0.00402 152.5 161.0
    3.5120 3.5126 139(15) 0.00418 152.5 161.1
    3.5130 3.5136 160(17) 0.00363 152.5 161.2
    3.5140 3.5146 162(17) 0.00357 152.5 161.3
    3.5150 3.5156 150(16) 0.00386 152.5 161.5
    3.5160 3.5166 154(16) 0.00376 152.5 161.6
    3.5170 3.5176 143(16) 0.00404 152.6 161.7
    3.5180 3.5186 148(16) 0.00390 152.6 161.9
    3.5190 3.5196 148(16) 0.00392 152.6 162.0
    3.5200 3.5206 144(16) 0.00402 152.6 162.2
    3.5210 3.5216 149(16) 0.00389 152.6 162.3
    3.5220 3.5226 169(17) 0.003423 152.6 162.5
    3.5230 3.5236 166(17) 0.003479 152.7 162.6
    3.5240 3.5246 148(16) 0.00390 152.7 162.8
    3.5250 3.5256 147(16) 0.00394 152.7 162.9
    3.5260 3.5266 148(16) 0.00392 152.7 163.1
    3.5270 3.5276 134(15) 0.00436 152.7 163.3
    3.5280 3.5286 148(16) 0.00395 152.7 163.5
    3.5290 3.5296 148(16) 0.00394 152.7 163.6
    3.5300 3.5306 171(17) 0.003395 152.8 163.8
    3.5310 3.5316 159(17) 0.00364 152.8 164.0
    3.5320 3.5326 154(16) 0.00377 152.8 164.2
    3.5330 3.5336 162(17) 0.00356 152.8 164.4
    3.5340 3.5346 168(17) 0.003443 152.8 164.6
    3.5350 3.5356 156(16) 0.00373 152.8 164.8
    3.5360 3.5366 130(15) 0.00449 152.9 165.0
    3.5370 3.5376 159(17) 0.00364 152.9 165.2
    3.5380 3.5386 159(17) 0.00363 152.9 165.5
    3.5390 3.5396 154(16) 0.00376 152.9 165.7
    3.5400 3.5406 153(16) 0.00377 152.9 165.9
    3.5410 3.5416 157(17) 0.00367 152.9 166.2
    3.5420 3.5426 163(17) 0.00353 153.0 166.4
    3.5430 3.5436 158(17) 0.00366 153.0 166.7
    3.5440 3.5446 148(16) 0.00392 153.0 167.0
    3.5450 3.5456 167(17) 0.003483 153.0 167.2
    3.5460 3.5466 161(17) 0.00361 153.0 167.5
    3.5470 3.5476 168(17) 0.003434 153.0 167.8
    3.5480 3.5486 156(16) 0.00369 153.0 168.1
    3.5490 3.5496 163(17) 0.00355 153.1 168.4
    3.5500 3.5506 150(16) 0.00387 153.1 168.7
    3.5510 3.5516 136(15) 0.00420 153.1 169.0
    3.5520 3.5526 146(16) 0.00390 153.1 169.3
    3.5530 3.5536 133(15) 0.00430 153.1 169.7
    3.5540 3.5546 158(17) 0.00367 153.1 170.0
    3.5550 3.5556 178(18) 0.003254 153.2 170.4
    3.5560 3.5566 136(15) 0.00426 153.2 170.7
    3.5570 3.5576 172(17) 0.003358 153.2 171.1
    3.5580 3.5586 199(19) 0.002903 153.2 171.5
    3.5590 3.5596 170(17) 0.003412 153.2 171.9
    3.5600 3.5606 159(17) 0.00363 153.2 172.3
    3.5610 3.5616 187(18) 0.003117 153.3 172.7
    3.5620 3.5626 155(16) 0.00377 153.3 173.2
    3.5630 3.5636 144(16) 0.00403 153.3 173.6
    3.5640 3.5646 168(17) 0.003466 153.3 174.1
    3.5650 3.5656 164(17) 0.003499 153.3 174.6
    3.5660 3.5666 160(17) 0.00359 153.3 175.1
    3.5670 3.5676 184(18) 0.003146 153.3 175.6
    3.5680 3.5686 172(17) 0.003375 153.4 176.1
    3.5690 3.5696 154(16) 0.00375 153.4 176.7
    3.5700 3.5706 159(17) 0.00363 153.4 177.3
    3.5710 3.5716 166(17) 0.003506 153.4 177.9
    3.5720 3.5726 170(17) 0.003401 153.4 178.5
    3.5730 3.5736 155(16) 0.00374 153.4 179.1
    3.5740 3.5746 172(17) 0.003368 153.5 179.8
    3.5750 3.5756 171(17) 0.003391 153.5 180.4
    3.5760 3.5766 152(16) 0.00385 153.5 181.2
    3.5770 3.5776 161(17) 0.00360 153.5 181.9
    3.5780 3.5786 175(17) 0.003288 153.5 182.7
    3.5790 3.5796 177(18) 0.003254 153.5 183.5
    3.5800 3.5806 177(18) 0.003257 153.6 184.3
    3.5810 3.5816 134(15) 0.00429 153.6 185.2
    3.5820 3.5826 163(17) 0.00357 153.6 186.1
    3.5830 3.5836 184(18) 0.003134 153.6 187.0
    3.5840 3.5846 171(17) 0.003395 153.6 188.0
    3.5850 3.5856 148(16) 0.00390 153.6 189.0
    3.5860 3.5866 185(18) 0.003133 153.7 190.0
    3.5870 3.5876 197(19) 0.002920 153.7 191.2
    3.5880 3.5886 173(17) 0.003339 153.7 192.3
    3.5890 3.5896 140(16) 0.00413 153.7 193.5
    3.5900 3.5906 143(16) 0.00407 153.7 194.8
    3.5910 3.5916 154(16) 0.00376 153.7 196.1
    3.5920 3.5926 174(17) 0.003323 153.8 197.5
    3.5930 3.5936 179(18) 0.003246 153.8 199.0
    3.5940 3.5946 199(19) 0.002897 153.8 200.5
    3.5950 3.5956 178(18) 0.003249 153.8 202.1
    3.5960 3.5966 172(17) 0.003351 153.8 203.8
    3.5970 3.5976 175(17) 0.003315 153.8 205.6
    3.5980 3.5986 192(18) 0.002997 153.9 207.5
    3.5990 3.5996 197(18) 0.002929 153.9 209.5
    3.6000 3.6006 170(17) 0.003410 153.9 211.6
    3.6010 3.6016 198(19) 0.002920 153.9 213.8
    3.6020 3.6026 216(19) 0.002682 153.9 216.1
    3.6030 3.6036 195(18) 0.002960 153.9 218.6
    3.6040 3.6046 182(18) 0.003183 153.9 221.2
    3.6050 3.6056 204(19) 0.002828 154.0 224.0
    3.6060 3.6066 190(18) 0.003046 154.0 227.0
    3.6070 3.6076 194(18) 0.002971 154.0 230.1
    3.6080 3.6086 207(19) 0.002792 154.0 233.5
    3.6090 3.6096 214(19) 0.002699 154.0 237.1
    3.6100 3.6106 205(19) 0.002812 154.0 240.9
    3.6110 3.6116 218(19) 0.002633 154.1 245.0
    3.6120 3.6126 216(19) 0.002664 154.1 249.3
    3.6130 3.6136 211(19) 0.002747 154.1 254.0
    3.6140 3.6146 208(19) 0.002784 154.1 259.1
    3.6150 3.6156  23E1(2)
                          0.002526 154.1 264.5
    3.6160 3.6166  22E1(2)
                          0.002621 154.1 270.4
    3.6170 3.6176  23E1(2)
                          0.002494 154.2 276.7
    3.6180 3.6186 205(19) 0.002821 154.2 283.6
    3.6190 3.6196  26E1(2)
                          0.002245 154.2 291.1
    3.6200 3.6206  25E1(2)
                          0.002299 154.2 299.2
    3.6210 3.6216  26E1(2)
                          0.002247 154.2 308.1
    3.6220 3.6226  31E1(2)
                          0.001828 154.2 317.7
    3.6230 3.6236  29E1(2)
                          0.002006 154.3 328.4
    3.6240 3.6246  28E1(2)
                          0.002095 154.3 340.0
    3.6250 3.6256  30E1(2)
                          0.001950 154.3 352.9
    3.6260 3.6266  30E1(2)
                          0.001900 154.3 367.2
    3.6270 3.6276  33E1(2)
                          0.001752 154.3 383.0
    3.6280 3.6286  34E1(2)
                          0.001678 154.3 400.6
    3.6290 3.6296  34E1(2)
                          0.001704 154.4 420.3
    3.6300 3.6306  41E1(3)
                          0.001388 154.4 442.4
    3.6310 3.6316  44E1(3)
                          0.001328 154.4 467.3
    3.6320 3.6326  48E1(3)
                          0.001200 154.4 495.6
    3.6330 3.6336  50E1(3)
                          0.001148 154.4 527.7
    3.6340 3.6346  58E1(3)
                          0.000992 154.4 564.7
    3.6350 3.6356  66E1(3)
                          0.000870 154.5 607.3
    3.6360 3.6366  70E1(4)
                          0.000819 154.5 657.1
    3.6370 3.6376  74E1(4)
                          0.000778 154. 716.
    3.6380 3.6386  85E1(4)
                          0.000679 155. 787.
    3.6390 3.6396  90E1(4)
                          0.000641 155. 875.
    3.6400 3.6406  105E1(4)
                           0.000547 155. 989.
    3.6410 3.6416  132E1(5)
                           0.000436 155. 1139.
    3.6420 3.6426  158E1(5)
                           0.000364 155. 1346.
    3.6430 3.6436  182E1(6)
                           0.0003159 155. 1634.
    3.6440 3.6446  233E1(6)
                           0.0002467 155. 2040.
    3.6450 3.6456  277E1(7)
                           0.0002077 155. 2603.
    3.6460 3.6466  342E1(8)
                           0.0001681 155. 3368.
    3.6470 3.6476  421E1(9)
                           0.0001365 155. 4368.
    3.6480 3.6486  534E1(10)
                           0.0001075 155. 5617.
    3.6490 3.6496  670E1(11)
                            0.0000859 155. 7100.
    3.6500 3.6506  842E1(12)
                            0.0000682 155. 8743.
    3.6510 3.6516  1029E1(13)
                             0.0000559 155. 10397.
    3.6520 3.6526  1227E1(15)
                             0.0000468 155. 11812.
    3.6530 3.6536  1332E1(15)
                             0.0000432 155. 12667.
    3.6540 3.6546  1333E1(15)
                             0.0000433 155. 12706.
    3.6550 3.6556  1212E1(15)
                             0.0000476 155. 11917.
    3.6560 3.6566  1068E1(14)
                             0.0000542 155. 10538.
    3.6570 3.6576  864E1(12)
                            0.0000671 155. 8894.
    3.6580 3.6586  694E1(11)
                            0.0000836 155. 7243.
    3.6590 3.6596  536E1(10)
                           0.0001082 155. 5742.
    3.6600 3.6606  437E1(9)
                           0.0001326 155. 4470.
    3.6610 3.6616  349E1(8)
                           0.0001661 155. 3448.
    3.6620 3.6626  282E1(7)
                           0.0002058 155. 2664.
    3.6630 3.6636  226E1(6)
                           0.0002572 155. 2084.
    3.6640 3.6646  193E1(6)
                           0.0003005 155. 1666.
    3.6650 3.6656  167E1(5)
                           0.0003483 155. 1368.
    3.6660 3.6666  144E1(5)
                           0.000403 155. 1155.
    3.6670 3.6676  119E1(5)
                           0.000486 155. 1001.
    3.6680 3.6686  105E1(4)
                           0.000549 155. 885.
    3.6690 3.6696  88E1(4)
                          0.000657 155. 795.
    3.6700 3.6706  79E1(4)
                          0.000735 155. 722.
    3.6710 3.6716  70E1(4)
                          0.000823 155.1 662.5
    3.6720 3.6726  64E1(3)
                          0.000906 155.1 612.0
    3.6730 3.6736  53E1(3)
                          0.001087 155.1 568.9
    3.6740 3.6746  51E1(3)
                          0.001143 155.1 531.5
    3.6750 3.6756  53E1(3)
                          0.001089 155.1 499.0
    3.6760 3.6766  48E1(3)
                          0.001194 155.1 470.4
    3.6770 3.6776  42E1(3)
                          0.001393 155.2 445.2
    3.6780 3.6786  40E1(3)
                          0.001459 155.2 422.9
    3.6790 3.6796  37E1(3)
                          0.001560 155.2 403.1
    3.6800 3.6806  37E1(3)
                          0.001576 155.2 385.3
    3.6810 3.6816  39E1(3)
                          0.001500 155.2 369.4
    3.6820 3.6826  35E1(3)
                          0.001664 155.2 355.1
    3.6830 3.6836  30E1(2)
                          0.001920 155.2 342.1
    3.6840 3.6846  31E1(2)
                          0.001882 155.3 330.4
    3.6850 3.6856  28E1(2)
                          0.002031 155.3 319.7
    3.6860 3.6866  29E1(2)
                          0.001961 155.3 310.0
    3.6870 3.6876  28E1(2)
                          0.002034 155.3 301.1
    3.6880 3.6886  32E1(2)
                          0.001823 155.3 292.9
    3.6890 3.6896  27E1(2)
                          0.002197 155.3 285.4
    3.6900 3.6906  24E1(2)
                          0.002360 155.4 278.5
    3.6910 3.6916  27E1(2)
                          0.002174 155.4 272.2
    3.6920 3.6926  26E1(2)
                          0.002214 155.4 266.3
    3.6930 3.6936  24E1(2)
                          0.002375 155.4 260.8
    3.6940 3.6946  24E1(2)
                          0.002414 155.4 255.8
    3.6950 3.6956 218(19) 0.002653 155.4 251.1
    3.6960 3.6966  23E1(2)
                          0.002551 155.5 246.7
    3.6970 3.6976  24E1(2)
                          0.002421 155.5 242.6
    3.6980 3.6986  24E1(2)
                          0.002379 155.5 238.8
    3.6990 3.6996  22E1(2)
                          0.002588 155.5 235.2
    3.7000 3.7006  24E1(2)
                          0.002394 155.5 231.9
    3.7010 3.7016 215(19) 0.002674 155.5 228.8
    3.7020 3.7026  22E1(2)
                          0.002618 155.6 225.8
    3.7030 3.7036 198(19) 0.002891 155.6 223.1
    3.7040 3.7046 195(18) 0.002947 155.6 220.5
    3.7050 3.7056  22E1(2)
                          0.002621 155.6 218.0
    3.7060 3.7066 204(19) 0.002837 155.6 215.7
    3.7070 3.7076 213(19) 0.002703 155.6 213.5
    3.7080 3.7086 208(19) 0.002774 155.7 211.4
    3.7090 3.7096 211(19) 0.002735 155.7 209.5
    3.7100 3.7106 187(18) 0.003091 155.7 207.6
    3.7110 3.7116 207(19) 0.002772 155.7 205.8
    3.7120 3.7126 215(19) 0.002676 155.7 204.2
    3.7130 3.7136 200(19) 0.002877 155.7 202.6
    3.7140 3.7146 196(18) 0.002955 155.8 201.1
    3.7150 3.7156 210(19) 0.002765 155.8 199.6
    3.7160 3.7166 202(19) 0.002877 155.8 198.3
    3.7170 3.7176 175(17) 0.003319 155.8 197.0
    3.7180 3.7186 192(18) 0.003026 155.8 195.7
    3.7190 3.7196 194(18) 0.002994 155.8 194.5
    3.7200 3.7206 184(18) 0.003151 155.9 193.4
    3.7210 3.7216 191(18) 0.003038 155.9 192.3
    3.7220 3.7226 197(18) 0.002942 155.9 191.3
    3.7230 3.7236 173(17) 0.003347 155.9 190.3
    3.7240 3.7246 177(17) 0.003282 155.9 189.3
    3.7250 3.7256 154(16) 0.00379 155.9 188.4
    3.7260 3.7266 173(17) 0.003378 156.0 187.6
    3.7270 3.7276 193(18) 0.002999 156.0 186.7
    3.7280 3.7286 180(18) 0.003217 156.0 185.9
    3.7290 3.7296 163(17) 0.00358 156.0 185.2
    3.7300 3.7306 182(18) 0.003179 156.0 184.4
    3.7310 3.7316 182(18) 0.003173 156.0 183.7
    3.7320 3.7326 164(17) 0.00352 156.1 183.0
    3.7330 3.7336 160(17) 0.00361 156.1 182.4
    3.7340 3.7346 160(17) 0.00362 156.1 181.7
    3.7350 3.7356 170(17) 0.003409 156.1 181.1
    3.7360 3.7366 178(18) 0.003252 156.1 180.6
    3.7370 3.7376 167(17) 0.003469 156.1 180.0
    3.7380 3.7386 159(17) 0.00365 156.2 179.4
    3.7390 3.7396 163(17) 0.00356 156.2 178.9
    3.7400 3.7406 148(16) 0.00396 156.2 178.4
    3.7410 3.7416 182(18) 0.003174 156.2 177.9
    3.7420 3.7426 163(17) 0.00352 156.2 177.5
    3.7430 3.7436 185(18) 0.003137 156.2 177.0
    3.7440 3.7446 179(18) 0.003255 156.3 176.6
    3.7450 3.7456 164(17) 0.00354 156.3 176.1
    3.7460 3.7466 158(17) 0.00364 156.3 175.7
    3.7470 3.7476 167(17) 0.003456 156.3 175.3
    3.7480 3.7486 160(17) 0.00360 156.3 174.9
    3.7490 3.7496 142(16) 0.00406 156.3 174.6
    3.7500 3.7506 178(18) 0.003257 156.3 174.2
    3.7510 3.7516 194(18) 0.002986 156.4 173.9
    3.7520 3.7526 145(16) 0.00399 156.4 173.5
    3.7530 3.7536 153(16) 0.00377 156.4 173.2
    3.7540 3.7546 156(16) 0.00372 156.4 172.9
    3.7550 3.7556 169(17) 0.003428 156.4 172.6
    3.7560 3.7566 135(15) 0.00433 156.4 172.3
    3.7570 3.7576 166(17) 0.003504 156.5 172.0
    3.7580 3.7586 171(17) 0.003394 156.5 171.7
    3.7590 3.7596 149(16) 0.00389 156.5 171.5
    3.7600 3.7606 147(16) 0.00395 156.5 171.2
    3.7610 3.7616 159(17) 0.00365 156.5 170.9
    3.7620 3.7626 150(16) 0.00385 156.5 170.7
    3.7630 3.7636 162(17) 0.00355 156.6 170.4
    3.7640 3.7646 157(16) 0.00368 156.6 170.2
    3.7650 3.7656 152(16) 0.00381 156.6 170.0
    3.7660 3.7666 145(16) 0.00401 156.6 169.8
    3.7670 3.7676 161(17) 0.00359 156.6 169.5
    3.7680 3.7686 175(17) 0.003298 156.6 169.3
    3.7690 3.7696 150(16) 0.00387 156.7 169.1
    3.7700 3.7706 131(15) 0.00442 156.7 168.9
    3.7710 3.7716 167(17) 0.003464 156.7 168.7
    3.7720 3.7726 165(17) 0.003501 156.7 168.6
    3.7730 3.7736 159(17) 0.00366 156.7 168.4
    3.7740 3.7746 160(17) 0.00359 156.7 168.2
    3.7750 3.7756 175(17) 0.003287 156.8 168.0
    3.7760 3.7766 164(17) 0.00354 156.8 167.9
    3.7770 3.7776 170(17) 0.003398 156.8 167.7
    3.7780 3.7786 152(16) 0.00382 156.8 167.5
    3.7790 3.7796 153(16) 0.00381 156.8 167.4
    3.7800 3.7806 162(17) 0.00361 156.8 167.2
    3.7810 3.7816 170(17) 0.003389 156.8 167.1
    3.7820 3.7826 138(15) 0.00419 156.9 167.0
    3.7830 3.7836 151(16) 0.00383 156.9 166.8
    3.7840 3.7846 155(16) 0.00375 156.9 166.7
    3.7850 3.7856 178(18) 0.003247 156.9 166.5
    3.7860 3.7866 154(16) 0.00378 156.9 166.4
    3.7870 3.7876 163(17) 0.00355 156.9 166.3
    3.7880 3.7886 185(18) 0.003109 157.0 166.2
    3.7890 3.7896 192(18) 0.003032 157.0 166.0
    3.7900 3.7906 176(17) 0.003326 157.0 165.9
    3.7910 3.7916 167(17) 0.003463 157.0 165.8
    3.7920 3.7926 175(17) 0.003298 157.0 165.7
    3.7930 3.7936 153(16) 0.00377 157.0 165.6
    3.7940 3.7946 137(15) 0.00423 157.1 165.5
    3.7950 3.7956 139(15) 0.00417 157.1 165.4
    3.7960 3.7966 170(17) 0.003382 157.1 165.3
    3.7970 3.7976 163(17) 0.00353 157.1 165.2
    3.7980 3.7986 141(16) 0.00410 157.1 165.1
    3.7990 3.7996 136(15) 0.00424 157.1 165.0
    3.8000 3.8006 150(16) 0.00387 157.2 164.9
    3.8010 3.8016 146(16) 0.00397 157.2 164.8
    3.8020 3.8026 142(16) 0.00404 157.2 164.7
    3.8030 3.8036 151(16) 0.00381 157.2 164.7
    3.8040 3.8046 172(17) 0.003347 157.2 164.6
    3.8050 3.8056 176(17) 0.003265 157.2 164.5
    3.8060 3.8066 159(17) 0.00364 157.2 157.2
    3.8070 3.8076 174(17) 0.003328 157.3 157.3
    3.8080 3.8086 163(17) 0.00355 157.3 157.3
    3.8090 3.8096 160(17) 0.00362 157.3 157.3
    3.8100 3.8106 169(17) 0.003419 157.3 157.3
    3.8110 3.8116 160(17) 0.00365 157.3 157.3
    3.8120 3.8126 169(17) 0.003419 157.3 157.3
    3.8130 3.8136 158(17) 0.00364 157.4 157.4
    3.8140 3.8146 142(16) 0.00404 157.4 157.4
    3.8150 3.8156 152(16) 0.00380 157.4 157.4
    3.8160 3.8166 171(17) 0.003356 157.4 157.4
    3.8170 3.8176 189(18) 0.003053 157.4 157.4
    3.8180 3.8186 164(17) 0.00353 157.4 157.4
    3.8190 3.8196 164(17) 0.00353 157.5 157.4
    3.8200 3.8206 149(16) 0.00391 157.5 157.5
    3.8210 3.8216 144(16) 0.00404 157.5 157.5
    3.8220 3.8226 163(17) 0.00358 157.5 157.5
    3.8230 3.8236 192(18) 0.002999 157.5 157.5
    3.8240 3.8246 177(18) 0.003258 157.5 157.5
    3.8250 3.8256 165(17) 0.00352 157.5 157.5
    3.8260 3.8266 172(17) 0.003374 157.6 157.6
    3.8270 3.8276 186(18) 0.003118 157.6 157.6
    3.8280 3.8286 171(17) 0.003391 157.6 157.6
    3.8290 3.8296 149(16) 0.00390 157.6 157.6
    3.8300 3.8306 170(17) 0.003378 157.6 157.6
    3.8310 3.8316 157(17) 0.00367 157.6 157.6
    3.8320 3.8326 167(17) 0.003461 157.7 157.7
    3.8330 3.8336 180(18) 0.003190 157.7 157.7
    3.8340 3.8346 152(16) 0.00382 157.7 157.7
    3.8350 3.8356 153(16) 0.00381 157.7 157.7
    3.8360 3.8366 153(16) 0.00380 157.7 157.7
    3.8370 3.8376 133(15) 0.00435 157.7 157.7
    3.8380 3.8386 148(16) 0.00393 157.7 157.7
    3.8390 3.8396 161(17) 0.00357 157.8 157.8
    3.8400 3.8406 172(17) 0.003350 157.8 157.8
    3.8410 3.8416 158(17) 0.00366 157.8 157.8
    3.8420 3.8426 163(17) 0.00354 157.8 157.8
    3.8430 3.8436 191(18) 0.003017 157.8 157.8
    3.8440 3.8446 167(17) 0.003477 157.8 157.8
    3.8450 3.8456 149(16) 0.00390 157.9 157.9
    3.8460 3.8466 145(16) 0.00399 157.9 157.9
    3.8470 3.8476 128(15) 0.00453 157.9 157.9
    3.8480 3.8486 143(16) 0.00407 157.9 157.9
    3.8490 3.8496 143(16) 0.00409 157.9 157.9
    3.8500 3.8506 175(17) 0.003324 157.9 157.9
    3.8510 3.8516 172(17) 0.003376 157.9 157.9
    3.8520 3.8526 177(17) 0.003278 158.0 158.0
    3.8530 3.8536 161(17) 0.00361 158.0 158.0
    3.8540 3.8546 156(16) 0.00375 158.0 158.0
    3.8550 3.8556 178(18) 0.003238 158.0 158.0
    3.8560 3.8566 161(17) 0.00359 158.0 158.0
    3.8570 3.8576 155(16) 0.00377 158.0 158.0
    3.8580 3.8586 163(17) 0.00358 158.1 158.1
    3.8590 3.8596 172(17) 0.003369 158.1 158.1
    3.8600 3.8606 153(16) 0.00381 158.1 158.1
    3.8610 3.8616 140(16) 0.00414 158.1 158.1
    3.8620 3.8626 153(16) 0.00377 158.1 158.1
    3.8630 3.8636 160(17) 0.00359 158.1 158.1
    3.8640 3.8646 142(16) 0.00409 158.1 158.1
    3.8650 3.8656 161(17) 0.00359 158.2 158.2
    3.8660 3.8666 164(17) 0.003497 158.2 158.2
    3.8670 3.8676 165(17) 0.003483 158.2 158.2
    3.8680 3.8686 165(17) 0.00351 158.2 158.2
    3.8690 3.8696 171(17) 0.003361 158.2 158.2
    3.8700 3.8706 165(17) 0.003465 158.2 158.2
    3.8710 3.8716 137(15) 0.00421 158.2 158.2
    3.8720 3.8726 162(17) 0.00360 158.3 158.3
    3.8730 3.8736 153(16) 0.00378 158.3 158.3
    3.8740 3.8746 153(16) 0.00374 158.3 158.3
    3.8750 3.8756 156(16) 0.00372 158.3 158.3
    3.8760 3.8766 148(16) 0.00393 158.3 158.3
    3.8770 3.8776 160(17) 0.00361 158.3 158.3
    3.8780 3.8786 149(16) 0.00390 158.4 158.4
    3.8790 3.8796 152(16) 0.00383 158.4 158.4
    3.8800 3.8806 171(17) 0.003400 158.4 158.4
    3.8810 3.8816 162(17) 0.00358 158.4 158.4
    3.8820 3.8826 168(17) 0.003447 158.4 158.4
    3.8830 3.8836 191(18) 0.003030 158.4 158.4
    3.8840 3.8846 162(17) 0.00361 158.4 158.4
    3.8850 3.8856 174(17) 0.003354 158.5 158.5
    3.8860 3.8866 146(16) 0.00396 158.5 158.5
    3.8870 3.8876 144(16) 0.00401 158.5 158.5
    3.8880 3.8886 152(16) 0.00378 158.5 158.5
    3.8890 3.8896 160(17) 0.00360 158.5 158.5
    3.8900 3.8906 165(17) 0.003500 158.5 158.5
    3.8910 3.8916 158(17) 0.00366 158.5 158.5
    3.8920 3.8926 158(17) 0.00364 158.6 158.6
    3.8930 3.8936 151(16) 0.00385 158.6 158.6
    3.8940 3.8946 159(17) 0.00366 158.6 158.6
    3.8950 3.8956 164(17) 0.00353 158.6 158.6
    3.8960 3.8966 143(16) 0.00403 158.6 158.6
    3.8970 3.8976 146(16) 0.00396 158.6 158.6
    3.8980 3.8986 173(17) 0.003355 158.6 158.6
    3.8990 3.8996 183(18) 0.003171 158.7 158.7
    3.9000 3.9006 166(17) 0.00351 158.7 158.7
    3.9010 3.9016 143(16) 0.00408 158.7 158.7
    3.9020 3.9026 165(17) 0.003481 158.7 158.7
    3.9030 3.9036 150(16) 0.00385 158.7 158.7
    3.9040 3.9046 154(16) 0.00375 158.7 158.7
    3.9050 3.9056 155(16) 0.00372 158.8 158.8
    3.9060 3.9066 164(17) 0.00358 158.8 158.8
    3.9070 3.9076 164(17) 0.00355 158.8 158.8
    3.9080 3.9086 177(18) 0.003256 158.8 158.8
    3.9090 3.9096 168(17) 0.003469 158.8 158.8
    3.9100 3.9106 177(17) 0.003307 158.8 158.8
    3.9110 3.9116 180(18) 0.003221 158.8 158.8
    3.9120 3.9126 153(16) 0.00377 158.9 158.9
    3.9130 3.9136 150(16) 0.00388 158.9 158.9
    3.9140 3.9146 155(16) 0.00374 158.9 158.9
    3.9150 3.9156 149(16) 0.00390 158.9 158.9
    3.9160 3.9166 169(17) 0.003430 158.9 158.9
    3.9170 3.9176 177(17) 0.003267 158.9 158.9
    3.9180 3.9186 156(16) 0.00367 158.9 158.9
    3.9190 3.9196 156(16) 0.00368 159.0 159.0
    3.9200 3.9206 168(17) 0.003423 159.0 159.0
    3.9210 3.9216 169(17) 0.003426 159.0 159.0
    3.9220 3.9226 162(17) 0.00361 159.0 159.0
    3.9230 3.9236 170(17) 0.003432 159.0 159.0
    3.9240 3.9246 181(18) 0.003166 159.0 159.0
    3.9250 3.9256 170(17) 0.003384 159.0 159.0
    3.9260 3.9266 170(17) 0.003398 159.1 159.1
    3.9270 3.9276 156(16) 0.00371 159.1 159.1
    3.9280 3.9286 157(17) 0.00366 159.1 159.1
    3.9290 3.9296 157(16) 0.00370 159.1 159.1
    3.9300 3.9306 161(17) 0.00361 159.1 159.1
    3.9310 3.9316 174(17) 0.003319 159.1 159.1
    3.9320 3.9326 175(17) 0.003284 159.1 159.1
    3.9330 3.9336 177(18) 0.003256 159.2 159.2
    3.9340 3.9346 144(16) 0.00400 159.2 159.2
    3.9350 3.9356 161(17) 0.00359 159.2 159.2
    3.9360 3.9366 169(17) 0.003422 159.2 159.2
    3.9370 3.9376 170(17) 0.003387 159.2 159.2
    3.9380 3.9386 169(17) 0.003404 159.2 159.2
    3.9390 3.9396 156(16) 0.00369 159.2 159.2
    3.9400 3.9406 172(17) 0.003339 159.2 159.2
    3.9410 3.9416 167(17) 0.003465 159.3 159.3
    3.9420 3.9426 164(17) 0.00355 159.3 159.3
    3.9430 3.9436 166(17) 0.003470 159.3 159.3
    3.9440 3.9446 191(18) 0.003040 159.3 159.3
    3.9450 3.9456 136(15) 0.00431 159.3 159.3
    3.9460 3.9466 170(17) 0.003391 159.3 159.3
    3.9470 3.9476 188(18) 0.003075 159.3 159.3
    3.9480 3.9486 155(16) 0.00376 159.4 159.4
    3.9490 3.9496 150(16) 0.00389 159.4 159.4
    3.9500 3.9506 174(17) 0.003333 159.4 159.4
    3.9510 3.9516 165(17) 0.003502 159.4 159.4
    3.9520 3.9526 164(17) 0.003495 159.4 159.4
    3.9530 3.9536 166(17) 0.003466 159.4 159.4
    3.9540 3.9546 167(17) 0.003470 159.4 159.4
    3.9550 3.9556 171(17) 0.003393 159.5 159.5
    3.9560 3.9566 176(17) 0.003290 159.5 159.5
    3.9570 3.9576 168(17) 0.003462 159.5 159.5
    3.9580 3.9586 160(17) 0.00361 159.5 159.5
    3.9590 3.9596 176(17) 0.003275 159.5 159.5
    3.9600 3.9606 156(16) 0.00370 159.5 159.5
    3.9610 3.9616 186(18) 0.003108 159.5 159.5
    3.9620 3.9626 170(17) 0.003414 159.6 159.6
    3.9630 3.9636 178(18) 0.003241 159.6 159.6
    3.9640 3.9646 150(16) 0.00387 159.6 159.6
    3.9650 3.9656 170(17) 0.003419 159.6 159.6
    3.9660 3.9666 172(17) 0.003357 159.6 159.6
    3.9670 3.9676 165(17) 0.003494 159.6 159.6
    3.9680 3.9686 153(16) 0.00377 159.6 159.6
    3.9690 3.9696 157(16) 0.00368 159.6 159.6
    3.9700 3.9706 178(18) 0.003243 159.7 159.7
    3.9710 3.9716 166(17) 0.003481 159.7 159.7
    3.9720 3.9726 179(18) 0.003230 159.7 159.7
    3.9730 3.9736 166(17) 0.003505 159.7 159.7
    3.9740 3.9746 188(18) 0.003077 159.7 159.7
    3.9750 3.9756 167(17) 0.003506 159.7 159.7
    3.9760 3.9766 142(16) 0.00406 159.7 159.7
    3.9770 3.9776 176(17) 0.003301 159.8 159.8
    3.9780 3.9786 159(16) 0.00369 159.8 159.8
    3.9790 3.9796 142(16) 0.00407 159.8 159.8
    3.9800 3.9806 159(17) 0.00364 159.8 159.8
    3.9810 3.9816 184(18) 0.003117 159.8 159.8
    3.9820 3.9826 167(17) 0.003463 159.8 159.8
    3.9830 3.9836 133(15) 0.00433 159.8 159.8
    3.9840 3.9846 194(18) 0.002991 159.8 159.8
    3.9850 3.9856 181(18) 0.003199 159.9 159.9
    3.9860 3.9866 173(17) 0.003332 159.9 159.9
    3.9870 3.9876 161(17) 0.00358 159.9 159.9
    3.9880 3.9886 171(17) 0.003371 159.9 159.9
    3.9890 3.9896 144(16) 0.00403 159.9 159.9
    3.9900 3.9906 168(17) 0.003444 159.9 159.9
    3.9910 3.9916 169(17) 0.003426 159.9 159.9
    3.9920 3.9926 155(16) 0.00373 160.0 160.0
    3.9930 3.9936 154(16) 0.00374 160.0 160.0
    3.9940 3.9946 170(17) 0.003426 160.0 160.0
    3.9950 3.9956 172(17) 0.003382 160.0 160.0
    3.9960 3.9966 148(16) 0.00391 160.0 160.0
    3.9970 3.9976 156(16) 0.00373 160.0 160.0
    3.9980 3.9986 160(17) 0.00361 160.0 160.0
    3.9990 3.9996 157(15) 0.00452 160.0 160.0
    4.0000 4.0006 164(15) 0.0 160.1 .
    4.0010 4.0016 164(15) 0.0 160.1 .
    4.0020 4.0026 166(15) 0.0 160.1 .
    4.0030 4.0036 178(16) 0.0 160.1 .
    4.0040 4.0046 164(15) 0.0 160.1 .
    4.0050 4.0056 158(15) 0.0 160.1 .
    4.0060 4.0066 156(15) 0.0 160.1 .
    4.0070 4.0076 167(15) 0.0 160.1 .
    4.0080 4.0086 168(15) 0.0 160.2 .
    4.0090 4.0096 177(16) 0.0 160.2 .
    4.0100 4.0106 173(16) 0.0 160.2 .
    4.0110 4.0116 172(16) 0.0 160.2 .
    4.0120 4.0126 173(15) 0.0 160.2 .
    4.0130 4.0136 173(16) 0.0 160.2 .
    4.0140 4.0146 167(15) 0.0 160.2 .
    4.0150 4.0156 153(15) 0.0 160.2 .
    4.0160 4.0166 152(15) 0.0 160.3 .
    4.0170 4.0176 182(16) 0.0 160.3 .
    4.0180 4.0186 180(16) 0.0 160.3 .
    4.0190 4.0196 158(15) 0.0 160.3 .
    4.0200 4.0206 176(16) 0.0 160.3 .
    4.0210 4.0216 181(16) 0.0 160.3 .
    4.0220 4.0226 156(15) 0.0 160.3 .
    4.0230 4.0236 159(15) 0.0 160.3 .
    4.0240 4.0246 153(15) 0.0 160.4 .
    4.0250 4.0256 145(14) 0.0 160.4 .
    4.0260 4.0266 161(15) 0.0 160.4 .
    4.0270 4.0276 186(16) 0.0 160.4 .
    4.0280 4.0286 184(16) 0.0 160.4 .
    4.0290 4.0296 165(15) 0.0 160.4 .
    4.0300 4.0306 167(15) 0.0 160.4 .
    4.0310 4.0316 172(16) 0.0 160.4 .
    4.0320 4.0326 173(16) 0.0 160.5 .
    4.0330 4.0336 146(14) 0.0 160.5 .
    4.0340 4.0346 175(16) 0.0 160.5 .
    4.0350 4.0356 192(16) 0.0 160.5 .
    4.0360 4.0366 184(16) 0.0 160.5 .
    4.0370 4.0376 172(16) 0.0 160.5 .
    4.0380 4.0386 172(16) 0.0 160.5 .
    4.0390 4.0396 141(14) 0.0 160.5 .
    4.0400 4.0406 174(16) 0.0 160.6 .
    4.0410 4.0416 173(16) 0.0 160.6 .
    4.0420 4.0426 165(15) 0.0 160.6 .
    4.0430 4.0436 181(16) 0.0 160.6 .
    4.0440 4.0446 170(15) 0.0 160.6 .
    4.0450 4.0456 162(15) 0.0 160.6 .
    4.0460 4.0466 167(15) 0.0 160.6 .
    4.0470 4.0476 191(16) 0.0 160.6 .
    4.0480 4.0486 176(16) 0.0 160.6 .
    4.0490 4.0496 178(16) 0.0 160.7 .
    4.0500 4.0506 188(16) 0.0 160.7 .
    4.0510 4.0516 164(15) 0.0 160.7 .
    4.0520 4.0526 162(15) 0.0 160.7 .
    4.0530 4.0536 174(16) 0.0 160.7 .
    4.0540 4.0546 167(15) 0.0 160.7 .
    4.0550 4.0556 164(15) 0.0 160.7 .
    4.0560 4.0566 185(16) 0.0 160.7 .
    4.0570 4.0576 188(16) 0.0 160.8 .
    4.0580 4.0586 190(16) 0.0 160.8 .
    4.0590 4.0596 180(16) 0.0 160.8 .
    4.0600 4.0606 173(16) 0.0 160.8 .
    4.0610 4.0616 176(16) 0.0 160.8 .
    4.0620 4.0626 163(15) 0.0 160.8 .
    4.0630 4.0636 181(16) 0.0 160.8 .
    4.0640 4.0646 178(16) 0.0 160.8 .
    4.0650 4.0656 194(17) 0.0 160.8 .
    4.0660 4.0666 196(17) 0.0 160.9 .
    4.0670 4.0676 165(15) 0.0 160.9 .
    4.0680 4.0686 172(16) 0.0 160.9 .
    4.0690 4.0696 183(16) 0.0 160.9 .
    4.0700 4.0706 200(17) 0.0 160.9 .
    4.0710 4.0716 181(16) 0.0 160.9 .
    4.0720 4.0726 174(16) 0.0 160.9 .
    4.0730 4.0736 180(16) 0.0 160.9 .
    4.0740 4.0746 197(17) 0.0 161.0 .
    4.0750 4.0756 191(16) 0.0 161.0 .
    4.0760 4.0766 174(16) 0.0 161.0 .
    4.0770 4.0776 174(16) 0.0 161.0 .
    4.0780 4.0786 165(15) 0.0 161.0 .
    4.0790 4.0796 158(15) 0.0 161.0 .
    4.0800 4.0806 167(15) 0.0 161.0 .
    4.0810 4.0816 184(16) 0.0 161.0 .
    4.0820 4.0826 173(16) 0.0 161.0 .
    4.0830 4.0836 168(15) 0.0 161.1 .
    4.0840 4.0846 165(15) 0.0 161.1 .
    4.0850 4.0856 205(17) 0.0 161.1 .
    4.0860 4.0866 213(17) 0.0 161.1 .
    4.0870 4.0876 199(17) 0.0 161.1 .
    4.0880 4.0886 185(16) 0.0 161.1 .
    4.0890 4.0896 182(16) 0.0 161.1 .
    4.0900 4.0906 185(16) 0.0 161.1 .
    4.0910 4.0916 188(16) 0.0 161.1 .
    4.0920 4.0926 172(16) 0.0 161.2 .
    4.0930 4.0936 171(16) 0.0 161.2 .
    4.0940 4.0946 172(16) 0.0 161.2 .
    4.0950 4.0956 169(15) 0.0 161.2 .
    4.0960 4.0966 186(16) 0.0 161.2 .
    4.0970 4.0976 199(17) 0.0 161.2 .
    4.0980 4.0986 198(17) 0.0 161.2 .
    4.0990 4.0996 168(15) 0.0 161.2 .
    4.1000 4.1006 213(17) 0.0 161.2 .
    4.1010 4.1016 218(18) 0.0 161.2 .
    4.1020 4.1026 211(17) 0.0 161.3 .
    4.1030 4.1036 218(18) 0.0 161.3 .
    4.1040 4.1046 195(17) 0.0 161.3 .
    4.1050 4.1056 181(16) 0.0 161.3 .
    4.1060 4.1066 189(16) 0.0 161.3 .
    4.1070 4.1076 209(17) 0.0 161.3 .
    4.1080 4.1086 219(18) 0.0 161.3 .
    4.1090 4.1096 264(19) 0.0 161.3 .
    4.1100 4.1106 223(18) 0.0 161.3 .
    4.1110 4.1116 211(17) 0.0 161.4 .
    4.1120 4.1126 229(18) 0.0 161.4 .
    4.1130 4.1136 252(19) 0.0 161.4 .
    4.1140 4.1146  29E1(2)
                          0.0 161.4 .
    4.1150 4.1156  31E1(2)
                          0.0 161.4 .
    4.1160 4.1166  31E1(2)
                          0.0 161.4 .
    4.1170 4.1176  31E1(2)
                          0.0 161.4 .
    4.1180 4.1186  30E1(2)
                          0.0 161.4 .
    4.1190 4.1196  27E1(2)
                          0.0 161.4 .
    4.1200 4.1206 256(19) 0.0 161.4 .
    4.1210 4.1216 237(18) 0.0 161.5 .
    4.1220 4.1226 222(18) 0.0 161.5 .
    4.1230 4.1236 218(18) 0.0 161.5 .
    4.1240 4.1246 213(17) 0.0 161.5 .
    4.1250 4.1256 224(18) 0.0 161.5 .
    4.1260 4.1266 234(18) 0.0 161.5 .
    4.1270 4.1276 192(17) 0.0 161.5 .
    4.1280 4.1286 207(17) 0.0 161.5 .
    4.1290 4.1296 192(16) 0.0 161.5 .
    4.1300 4.1306 192(16) 0.0 161.6 .
    4.1310 4.1316 195(17) 0.0 161.6 .
    4.1320 4.1326 213(17) 0.0 161.6 .
    4.1330 4.1336 215(17) 0.0 161.6 .
    4.1340 4.1346 217(18) 0.0 161.6 .
    4.1350 4.1356 209(17) 0.0 161.6 .
    4.1360 4.1366 235(18) 0.0 161.6 .
    4.1370 4.1376 207(17) 0.0 161.6 .
    4.1380 4.1386 190(16) 0.0 161.6 .
    4.1390 4.1396 212(17) 0.0 161.6 .
    4.1400 4.1406 227(18) 0.0 161.7 .
    4.1410 4.1416 202(17) 0.0 161.7 .
    4.1420 4.1426 232(18) 0.0 161.7 .
    4.1430 4.1436 234(18) 0.0 161.7 .
    4.1440 4.1446 190(16) 0.0 161.7 .
    4.1450 4.1456 215(17) 0.0 161.7 .
    4.1460 4.1466 210(17) 0.0 161.7 .
    4.1470 4.1476 207(17) 0.0 161.7 .
    4.1480 4.1486 212(17) 0.0 161.7 .
    4.1490 4.1496 235(18) 0.0 161.7 .
    4.1500 4.1506 210(17) 0.0 161.7 .
    4.1510 4.1516 239(18) 0.0 161.8 .
    4.1520 4.1526 235(18) 0.0 161.8 .
    4.1530 4.1536 223(18) 0.0 161.8 .
    4.1540 4.1546 253(19) 0.0 161.8 .
    4.1550 4.1556 227(18) 0.0 161.8 .
    4.1560 4.1566 205(17) 0.0 161.8 .
    4.1570 4.1576 199(17) 0.0 161.8 .
    4.1580 4.1586 233(18) 0.0 161.8 .
    4.1590 4.1596 235(18) 0.0 161.8 .
    4.1600 4.1606 216(18) 0.0 161.8 .
    4.1610 4.1616 217(17) 0.0 161.9 .
    4.1620 4.1626 219(18) 0.0 161.9 .
    4.1630 4.1636 209(17) 0.0 161.9 .
    4.1640 4.1646 225(18) 0.0 161.9 .
    4.1650 4.1656 215(17) 0.0 161.9 .
    4.1660 4.1666 196(17) 0.0 161.9 .
    4.1670 4.1676 213(17) 0.0 161.9 .
    4.1680 4.1686 219(18) 0.0 161.9 .
    4.1690 4.1696 224(18) 0.0 161.9 .
    4.1700 4.1706 254(19) 0.0 161.9 .
    4.1710 4.1716 221(18) 0.0 161.9 .
    4.1720 4.1726 262(19) 0.0 162.0 .
    4.1730 4.1736 246(19) 0.0 162.0 .
    4.1740 4.1746 231(18) 0.0 162.0 .
    4.1750 4.1756 246(19) 0.0 162.0 .
    4.1760 4.1766 240(18) 0.0 162.0 .
    4.1770 4.1776 260(19) 0.0 162.0 .
    4.1780 4.1786 269(19) 0.0 162.0 .
    4.1790 4.1796  28E1(2)
                          0.0 162.0 .
    4.1800 4.1806  29E1(2)
                          0.0 162.0 .
    4.1810 4.1816  31E1(2)
                          0.0 162.0 .
    4.1820 4.1826  30E1(2)
                          0.0 162.0 .
    4.1830 4.1836  32E1(2)
                          0.0 162.1 .
    4.1840 4.1846  35E1(2)
                          0.0 162.1 .
    4.1850 4.1856  38E1(2)
                          0.0 162.1 .
    4.1860 4.1866  35E1(2)
                          0.0 162.1 .
    4.1870 4.1876  38E1(2)
                          0.0 162.1 .
    4.1880 4.1886  43E1(3)
                          0.0 162.1 .
    4.1890 4.1896  46E1(3)
                          0.0 162.1 .
    4.1900 4.1906  49E1(3)
                          0.0 162.1 .
    4.1910 4.1916  47E1(3)
                          0.0 162.1 .
    4.1920 4.1926  42E1(2)
                          0.0 162.1 .
    4.1930 4.1936  38E1(2)
                          0.0 162.1 .
    4.1940 4.1946  37E1(2)
                          0.0 162.1 .
    4.1950 4.1956  33E1(2)
                          0.0 162.2 .
    4.1960 4.1966  30E1(2)
                          0.0 162.2 .
    4.1970 4.1976  29E1(2)
                          0.0 162.2 .
    4.1980 4.1986 263(19) 0.0 162.2 .
    4.1990 4.1996 259(19) 0.0 162.2 .
    4.2000 4.2006 255(19) 0.0 162.2 .
    4.2010 4.2016 233(18) 0.0 162.2 .
    4.2020 4.2026 221(18) 0.0 162.2 .
    4.2030 4.2036 249(19) 0.0 162.2 .
    4.2040 4.2046 218(17) 0.0 162.2 .
    4.2050 4.2056 221(18) 0.0 162.2 .
    4.2060 4.2066 228(18) 0.0 162.2 .
    4.2070 4.2076 239(18) 0.0 162.3 .
    4.2080 4.2086 215(17) 0.0 162.3 .
    4.2090 4.2096 213(17) 0.0 162.3 .
    4.2100 4.2106 216(17) 0.0 162.3 .
    4.2110 4.2116 229(18) 0.0 162.3 .
    4.2120 4.2126 221(18) 0.0 162.3 .
    4.2130 4.2136 211(17) 0.0 162.3 .
    4.2140 4.2146 210(17) 0.0 162.3 .
    4.2150 4.2156 229(18) 0.0 162.3 .
    4.2160 4.2166 235(18) 0.0 162.3 .
    4.2170 4.2176 221(18) 0.0 162.3 .
    4.2180 4.2186 230(18) 0.0 162.3 .
    4.2190 4.2196 216(17) 0.0 162.4 .
    4.2200 4.2206 219(18) 0.0 162.4 .
    4.2210 4.2216 212(17) 0.003364 162.4 162.4
    4.2220 4.2226 208(17) 0.003392 162.4 162.4
    4.2230 4.2236 202(17) 0.003462 162.4 162.4
    4.2240 4.2246 200(17) 0.00353 162.4 162.4
    4.2250 4.2256 198(17) 0.00358 162.4 162.5
    4.2260 4.2266 208(17) 0.003422 162.4 162.5
    4.2270 4.2276 175(16) 0.00406 162.4 162.5
    4.2280 4.2286 199(17) 0.00359 162.4 162.5
    4.2290 4.2296 213(17) 0.003331 162.4 162.5
    4.2300 4.2306 203(17) 0.003490 162.4 162.5
    4.2310 4.2316 218(18) 0.003221 162.4 162.5
    4.2320 4.2326 202(17) 0.003505 162.5 162.5
    4.2330 4.2336 208(17) 0.003410 162.5 162.6
    4.2340 4.2346 217(18) 0.003260 162.5 162.6
    4.2350 4.2356 204(17) 0.003466 162.5 162.6
    4.2360 4.2366 225(18) 0.003145 162.5 162.6
    4.2370 4.2376 253(19) 0.002789 162.5 162.6
    4.2380 4.2386 242(18) 0.002931 162.5 162.7
    4.2390 4.2396 250(19) 0.002843 162.5 162.7
    4.2400 4.2406  27E1(2)
                          0.002620 162.5 162.7
    4.2410 4.2416 239(18) 0.002988 162.5 162.8
    4.2420 4.2426 233(18) 0.003040 162.5 162.8
    4.2430 4.2436 261(19) 0.002723 162.5 162.9
    4.2440 4.2446 267(19) 0.002677 162.5 163.0
    4.2450 4.2456 264(19) 0.002717 162.5 163.1
    4.2460 4.2466 202(17) 0.003465 162.6 163.2
    4.2470 4.2476 223(18) 0.003173 162.6 163.4
    4.2480 4.2486 213(17) 0.003325 162.6 163.7
    4.2490 4.2496 202(17) 0.00351 162.6 164.0
    4.2500 4.2506 185(16) 0.00385 162.6 164.3
    4.2510 4.2516 219(18) 0.003223 162.6 164.7
    4.2520 4.2526 208(17) 0.003397 162.6 165.1
    4.2530 4.2536 192(16) 0.00370 162.6 165.4
    4.2540 4.2546 187(16) 0.00378 162.6 165.7
    4.2550 4.2556 236(18) 0.002971 162.6 165.8
    4.2560 4.2566 200(17) 0.00351 162.6 165.7
    4.2570 4.2576 207(17) 0.003411 162.6 165.4
    4.2580 4.2586 201(17) 0.00354 162.6 165.1
    4.2590 4.2596 182(16) 0.00394 162.6 164.7
    4.2600 4.2606 198(17) 0.00361 162.7 164.3
    4.2610 4.2616 209(17) 0.003399 162.7 164.0
    4.2620 4.2626 182(16) 0.00392 162.7 163.7
    4.2630 4.2636 174(16) 0.00408 162.7 163.5
    4.2640 4.2646 196(17) 0.00363 162.7 163.3
    4.2650 4.2656 200(17) 0.00353 162.7 163.2
    4.2660 4.2666 204(17) 0.003472 162.7 163.1
    4.2670 4.2676 190(16) 0.00376 162.7 163.0
    4.2680 4.2686 174(16) 0.00409 162.7 163.0
    4.2690 4.2696 171(16) 0.00414 162.7 163.0
    4.2700 4.2706 186(16) 0.00384 162.7 162.9
    4.2710 4.2716 169(15) 0.00417 162.7 162.9
    4.2720 4.2726 175(16) 0.00403 162.7 162.9
    4.2730 4.2736 184(16) 0.00382 162.7 162.9
    4.2740 4.2746 188(16) 0.00379 162.7 162.9
    4.2750 4.2756 194(16) 0.00368 162.8 162.9
    4.2760 4.2766 200(17) 0.00357 162.8 162.9
    4.2770 4.2776 188(16) 0.00377 162.8 162.9
    4.2780 4.2786 169(15) 0.00418 162.8 162.9
    4.2790 4.2796 187(16) 0.00381 162.8 162.9
    4.2800 4.2806 171(15) 0.00418 162.8 162.9
    4.2810 4.2816 200(17) 0.00353 162.8 162.9
    4.2820 4.2826 184(16) 0.00388 162.8 162.9
    4.2830 4.2836 195(17) 0.00363 162.8 162.9
    4.2840 4.2846 200(17) 0.00356 162.8 162.9
    4.2850 4.2856 179(16) 0.00396 162.8 162.9
    4.2860 4.2866 180(16) 0.00391 162.8 162.9
    4.2870 4.2876 178(16) 0.00399 162.8 162.9
    4.2880 4.2886 198(17) 0.00357 162.8 162.9
    4.2890 4.2896 191(16) 0.00368 162.8 162.9
    4.2900 4.2906 165(15) 0.00428 162.8 162.9
    4.2910 4.2916 181(16) 0.00389 162.9 162.9
    4.2920 4.2926 172(16) 0.00411 162.9 162.9
    4.2930 4.2936 180(16) 0.00395 162.9 162.9
    4.2940 4.2946 190(16) 0.00371 162.9 162.9
    4.2950 4.2956 187(16) 0.00377 162.9 162.9
    4.2960 4.2966 196(17) 0.00361 162.9 162.9
    4.2970 4.2976 172(16) 0.00411 162.9 162.9
    4.2980 4.2986 175(16) 0.00408 162.9 162.9
    4.2990 4.2996 167(15) 0.00428 162.9 162.9
    4.3000 4.3006 166(15) 0.00426 162.9 162.9
    4.3010 4.3016 189(16) 0.00373 162.9 162.9
    4.3020 4.3026 213(17) 0.003300 162.9 162.9
    4.3030 4.3036 185(16) 0.00382 162.9 162.9
    4.3040 4.3046 188(16) 0.00376 162.9 163.0
    4.3050 4.3056 194(17) 0.00365 162.9 163.0
    4.3060 4.3066 185(16) 0.00385 162.9 163.0
    4.3070 4.3076 191(16) 0.00369 162.9 163.0
    4.3080 4.3086 193(16) 0.00368 163.0 163.0
    4.3090 4.3096 169(15) 0.00419 163.0 163.0
    4.3100 4.3106 183(16) 0.00384 163.0 163.0
    4.3110 4.3116 181(16) 0.00392 163.0 163.0
    4.3120 4.3126 190(16) 0.00371 163.0 163.0
    4.3130 4.3136 164(15) 0.00432 163.0 166.8
    4.3140 4.3146 194(17) 0.00364 163.0 166.8
    4.3150 4.3156 179(16) 0.00394 163.0 166.9
    4.3160 4.3166 188(16) 0.00377 163.0 166.9
    4.3170 4.3176 184(16) 0.00387 163.0 167.0
    4.3180 4.3186 166(15) 0.00428 163.0 167.1
    4.3190 4.3196 185(16) 0.00383 163.0 167.1
    4.3200 4.3206 177(16) 0.00404 163.0 167.2
    4.3210 4.3216 181(16) 0.00393 163.0 167.2
    4.3220 4.3226 166(15) 0.00428 163.0 167.3
    4.3230 4.3236 164(15) 0.00437 163.0 167.4
    4.3240 4.3246 173(16) 0.00411 163.0 167.4
    4.3250 4.3256 202(17) 0.00353 163.0 167.5
    4.3260 4.3266 167(15) 0.00426 163.0 167.6
    4.3270 4.3276 180(16) 0.00395 163.1 167.6
    4.3280 4.3286 186(16) 0.00386 163.1 167.7
    4.3290 4.3296 183(16) 0.00392 163.1 167.8
    4.3300 4.3306 190(16) 0.00374 163.1 167.9
    4.3310 4.3316 185(16) 0.00384 163.1 167.9
    4.3320 4.3326 160(15) 0.00447 163.1 168.0
    4.3330 4.3336 166(15) 0.00430 163.1 168.1
    4.3340 4.3346 167(15) 0.00432 163.1 168.2
    4.3350 4.3356 174(16) 0.00410 163.1 168.3
    4.3360 4.3366 194(17) 0.00367 163.1 168.4
    4.3370 4.3376 194(17) 0.00366 163.1 168.4
    4.3380 4.3386 172(16) 0.00411 163.1 168.5
    4.3390 4.3396 167(15) 0.00428 163.1 168.6
    4.3400 4.3406 166(15) 0.00425 163.1 168.7
    4.3410 4.3416 172(16) 0.00411 163.1 168.8
    4.3420 4.3426 170(15) 0.00421 163.1 168.9
    4.3430 4.3436 196(17) 0.00362 163.1 169.0
    4.3440 4.3446 171(16) 0.00415 163.1 169.1
    4.3450 4.3456 171(16) 0.00416 163.1 169.2
    4.3460 4.3466 178(16) 0.00399 163.1 169.3
    4.3470 4.3476 194(17) 0.00367 163.1 169.4
    4.3480 4.3486 167(15) 0.00424 163.2 169.5
    4.3490 4.3496 157(15) 0.00451 163.2 169.7
    4.3500 4.3506 165(15) 0.00432 163.2 169.8
    4.3510 4.3516 187(16) 0.00380 163.2 169.9
    4.3520 4.3526 204(17) 0.003455 163.2 170.0
    4.3530 4.3536 190(16) 0.00375 163.2 170.1
    4.3540 4.3546 191(16) 0.00372 163.2 170.3
    4.3550 4.3556 161(15) 0.00441 163.2 170.4
    4.3560 4.3566 182(16) 0.00390 163.2 170.5
    4.3570 4.3576 194(17) 0.00366 163.2 170.7
    4.3580 4.3586 181(16) 0.00390 163.2 170.8
    4.3590 4.3596 179(16) 0.00396 163.2 171.1
    4.3600 4.3606 212(17) 0.003350 163.2 171.2
    4.3610 4.3616 169(15) 0.00420 163.2 171.4
    4.3620 4.3626 182(16) 0.00390 163.2 171.5
    4.3630 4.3636 174(16) 0.00406 163.2 171.7
    4.3640 4.3646 184(16) 0.00388 163.2 171.9
    4.3650 4.3656 182(16) 0.00392 163.2 172.1
    4.3660 4.3666 185(16) 0.00381 163.2 172.2
    4.3670 4.3676 182(16) 0.00389 163.2 172.4
    4.3680 4.3686 160(15) 0.00444 163.2 172.6
    4.3690 4.3696 184(16) 0.00390 163.2 172.8
    4.3700 4.3706 189(16) 0.00378 163.2 173.0
    4.3710 4.3716 215(17) 0.003276 163.3 173.2
    4.3720 4.3726 178(16) 0.00400 163.3 173.4
    4.3730 4.3736 197(17) 0.00361 163.3 173.7
    4.3740 4.3746 183(16) 0.00389 163.3 173.9
    4.3750 4.3756 186(16) 0.00381 163.3 174.1
    4.3760 4.3766 186(16) 0.00381 163.3 174.4
    4.3770 4.3776 193(17) 0.00367 163.3 174.7
    4.3780 4.3786 178(16) 0.00399 163.3 174.9
    4.3790 4.3796 170(16) 0.00414 163.3 175.2
    4.3800 4.3806 193(16) 0.00370 163.3 175.5
    4.3810 4.3816 200(17) 0.00357 163.3 175.8
    4.3820 4.3826 191(16) 0.00370 163.3 176.1
    4.3830 4.3836 200(17) 0.00357 163.3 176.4
    4.3840 4.3846 196(17) 0.00365 163.3 176.7
    4.3850 4.3856 186(16) 0.00384 163.3 177.1
    4.3860 4.3866 186(16) 0.00383 163.3 177.4
    4.3870 4.3876 188(16) 0.00377 163.3 177.8
    4.3880 4.3886 201(17) 0.00354 163.3 178.2
    4.3890 4.3896 211(17) 0.003381 163.3 178.6
    4.3900 4.3906 200(17) 0.00352 163.3 179.0
    4.3910 4.3916 191(16) 0.00372 163.3 179.4
    4.3920 4.3926 178(16) 0.00396 163.3 179.8
    4.3930 4.3936 188(16) 0.00377 163.3 180.3
    4.3940 4.3946 192(16) 0.00369 163.3 180.8
    4.3950 4.3956 177(16) 0.00400 163.3 181.3
    4.3960 4.3966 190(16) 0.00372 163.3 181.8
    4.3970 4.3976 171(16) 0.00415 163.3 182.3
    4.3980 4.3986 208(17) 0.003407 163.3 182.9
    4.3990 4.3996 193(17) 0.00365 163.3 183.5
    4.4000 4.4006 183(16) 0.00386 163.4 184.1
    4.4010 4.4016 192(16) 0.00370 163.4 184.8
    4.4020 4.4026 188(16) 0.00378 163.4 185.5
    4.4030 4.4036 206(17) 0.003442 163.4 186.2
    4.4040 4.4046 202(17) 0.00358 163.4 186.9
    4.4050 4.4056 180(16) 0.00395 163.4 187.7
    4.4060 4.4066 176(16) 0.00404 163.4 188.6
    4.4070 4.4076 199(17) 0.00356 163.4 189.4
    4.4080 4.4086 172(16) 0.00410 163.4 190.4
    4.4090 4.4096 186(16) 0.00384 163.4 191.3
    4.4100 4.4106 226(18) 0.003159 163.4 192.3
    4.4110 4.4116 215(17) 0.003325 163.4 193.4
    4.4120 4.4126 216(18) 0.003264 163.4 194.6
    4.4130 4.4136 194(17) 0.00365 163.4 195.8
    4.4140 4.4146 202(17) 0.00354 163.4 197.0
    4.4150 4.4156 225(18) 0.003169 163.4 198.4
    4.4160 4.4166 222(18) 0.003202 163.4 199.8
    4.4170 4.4176 229(18) 0.003124 163.4 201.3
    4.4180 4.4186 225(18) 0.003159 163.4 202.9
    4.4190 4.4196 191(16) 0.00372 163.4 204.7
    4.4200 4.4206 209(17) 0.003396 163.4 206.5
    4.4210 4.4216 243(18) 0.002925 163.4 208.4
    4.4220 4.4226 198(17) 0.00363 163.4 210.5
    4.4230 4.4236 218(17) 0.003279 163.4 212.8
    4.4240 4.4246 212(17) 0.003367 163.4 215.2
    4.4250 4.4256 184(16) 0.00386 163.4 217.8
    4.4260 4.4266 212(17) 0.003339 163.4 220.5
    4.4270 4.4276 224(18) 0.003164 163.4 223.5
    4.4280 4.4286 232(18) 0.003072 163.4 226.8
    4.4290 4.4296 219(18) 0.003244 163.4 230.3
    4.4300 4.4306 245(19) 0.002870 163.4 234.1
    4.4310 4.4316 254(19) 0.002786 163.4 238.2
    4.4320 4.4326 246(19) 0.002886 163.4 242.7
    4.4330 4.4336 258(19) 0.002758 163.4 247.6
    4.4340 4.4346 262(19) 0.002714 163.4 252.9
    4.4350 4.4356 262(19) 0.002725 163.4 258.8
    4.4360 4.4366  29E1(2)
                          0.002441 163.4 265.3
    4.4370 4.4376  28E1(2)
                          0.002500 163.4 272.5
    4.4380 4.4386  30E1(2)
                          0.002327 163.5 280.4
    4.4390 4.4396  31E1(2)
                          0.002281 163.5 289.2
    4.4400 4.4406  35E1(2)
                          0.002009 163.5 299.1
    4.4410 4.4416  33E1(2)
                          0.002181 163.5 310.1
    4.4420 4.4426  36E1(2)
                          0.001946 163.5 322.5
    4.4430 4.4436  42E1(2)
                          0.001695 163.5 336.5
    4.4440 4.4446  42E1(2)
                          0.001699 163.5 352.5
    4.4450 4.4456  41E1(2)
                          0.001708 163.5 370.9
    4.4460 4.4466  46E1(3)
                          0.001532 163.5 392.2
    4.4470 4.4476  48E1(3)
                          0.001470 163.5 417.4
    4.4480 4.4486  51E1(3)
                          0.001391 163.5 447.8
    4.4490 4.4496  57E1(3)
                          0.001247 163.5 485.1
    4.4500 4.4506  65E1(3)
                          0.001094 163.5 532.1
    4.4510 4.4516  76E1(3)
                          0.000940 163.5 592.7
    4.4520 4.4526  89E1(4)
                          0.000796 163. 672.
    4.4530 4.4536  102E1(4)
                           0.000692 163. 777.
    4.4540 4.4546  113E1(4)
                           0.000630 163. 915.
    4.4550 4.4556  133E1(4)
                           0.000536 163. 1095.
    4.4560 4.4566  154E1(5)
                           0.000461 163. 1327.
    4.4570 4.4576  181E1(5)
                           0.000391 163. 1618.
    4.4580 4.4586  220E1(6)
                           0.0003211 163. 1973.
    4.4590 4.4596  255E1(6)
                           0.0002780 163. 2389.
    4.4600 4.4606  301E1(7)
                           0.0002356 163. 2857.
    4.4610 4.4616  347E1(7)
                           0.0002041 163. 3355.
    4.4620 4.4626  383E1(7)
                           0.0001849 163. 3841.
    4.4630 4.4636  426E1(8)
                           0.0001661 163. 4253.
    4.4640 4.4646  447E1(8)
                           0.0001587 163. 4514.
    4.4650 4.4656  472E1(8)
                           0.0001500 163. 4565.
    4.4660 4.4666  473E1(8)
                           0.0001496 163. 4390.
    4.4670 4.4676  436E1(8)
                           0.0001622 163. 4034.
    4.4680 4.4686  387E1(7)
                           0.0001830 164. 3572.
    4.4690 4.4696  311E1(7)
                           0.0002285 164. 3073.
    4.4700 4.4706  238E1(6)
                           0.0002982 164. 2588.
    4.4710 4.4716  190E1(5)
                           0.000375 164. 2147.
    4.4720 4.4726  149E1(5)
                           0.000476 164. 1766.
    4.4730 4.4736  115E1(4)
                           0.000615 164. 1447.
    4.4740 4.4746  97E1(4)
                          0.000732 164. 1191.
    4.4750 4.4756  76E1(3)
                          0.000940 163.5 988.8
    4.4760 4.4766  70E1(3)
                          0.001021 163.5 833.2
    4.4770 4.4776  58E1(3)
                          0.001215 163.5 715.1
    4.4780 4.4786  54E1(3)
                          0.001326 163.5 625.8
    4.4790 4.4796  49E1(3)
                          0.001467 163.5 557.9
    4.4800 4.4806  44E1(3)
                          0.001623 163.5 505.7
    4.4810 4.4816  39E1(2)
                          0.001842 163.5 464.6
    4.4820 4.4826  34E1(2)
                          0.002082 163.5 431.7
    4.4830 4.4836  36E1(2)
                          0.001978 163.5 404.6
    4.4840 4.4846  36E1(2)
                          0.001993 163.5 381.8
    4.4850 4.4856  35E1(2)
                          0.002033 163.5 362.4
    4.4860 4.4866  30E1(2)
                          0.002360 163.5 345.7
    4.4870 4.4876  29E1(2)
                          0.002488 163.5 331.1
    4.4880 4.4886 253(19) 0.002786 163.5 318.3
    4.4890 4.4896 261(19) 0.002732 163.5 307.0
    4.4900 4.4906 264(19) 0.002674 163.5 297.0
    4.4910 4.4916  28E1(2)
                          0.002550 163.5 288.1
    4.4920 4.4926 237(18) 0.003001 163.5 280.3
    4.4930 4.4936 261(19) 0.002743 163.5 273.3
    4.4940 4.4946 257(19) 0.002764 163.5 267.1
    4.4950 4.4956 259(19) 0.002739 163.5 261.7
    4.4960 4.4966 224(18) 0.003167 163.5 257.0
    4.4970 4.4976 255(19) 0.002778 163.5 253.1
    4.4980 4.4986 225(18) 0.003154 163.5 249.9
    4.4990 4.4996 223(18) 0.003172 163.5 247.5
    4.5000 4.5006 221(18) 0.003217 163.5 246.3
    4.5010 4.5016 227(18) 0.003151 163.5 246.2
    4.5020 4.5026 249(19) 0.002857 163.5 247.7
    4.5030 4.5036 262(19) 0.002717 163.5 251.0
    4.5040 4.5046 233(18) 0.003039 163.5 256.3
    4.5050 4.5056  28E1(2)
                          0.002565 163.5 263.7
    4.5060 4.5066  28E1(2)
                          0.002544 163.5 273.1
    4.5070 4.5076  28E1(2)
                          0.002496 163.5 284.1
    4.5080 4.5086  28E1(2)
                          0.002565 163.5 295.7
    4.5090 4.5096 260(19) 0.002734 163.5 306.5
    4.5100 4.5106 269(19) 0.002633 163.5 314.2
    4.5110 4.5116  30E1(2)
                          0.002375 163.5 316.6
    4.5120 4.5126  30E1(2)
                          0.002325 163.5 312.3
    4.5130 4.5136  31E1(2)
                          0.002279 163.5 305.3
    4.5140 4.5146  30E1(2)
                          0.002369 163.5 291.5
    4.5150 4.5156 254(19) 0.002793 163.5 276.5
    4.5160 4.5166 259(19) 0.002747 163.5 261.7
    4.5170 4.5176 260(19) 0.002731 163.5 248.2
    4.5180 4.5186 265(19) 0.002688 163.5 236.6
    4.5190 4.5196 267(19) 0.002666 163.5 227.0
    4.5200 4.5206 235(18) 0.003017 163.5 219.3
    4.5210 4.5216 223(18) 0.003217 163.5 213.1
    4.5220 4.5226 229(18) 0.003106 163.5 208.4
    4.5230 4.5236 192(16) 0.00367 163.5 204.7
    4.5240 4.5246 201(17) 0.00352 163.5 201.8
    4.5250 4.5256 194(17) 0.00366 163.5 199.4
    4.5260 4.5266 217(17) 0.003277 163.5 197.5
    4.5270 4.5276 222(18) 0.003206 163.5 195.9
    4.5280 4.5286 204(17) 0.003502 163.5 194.5
    4.5290 4.5296 194(16) 0.00371 163.5 193.2
    4.5300 4.5306 241(18) 0.002928 163.5 192.1
    4.5310 4.5316 201(17) 0.00356 163.5 191.1
    4.5320 4.5326 190(16) 0.00376 163.5 190.2
    4.5330 4.5336 221(18) 0.003248 163.5 189.3
    4.5340 4.5346 184(16) 0.00387 163.5 188.5
    4.5350 4.5356 200(17) 0.00357 163.5 187.8
    4.5360 4.5366 215(17) 0.003293 163.5 187.1
    4.5370 4.5376 230(18) 0.003069 163.5 186.5
    4.5380 4.5386 191(16) 0.00372 163.5 185.9
    4.5390 4.5396 204(17) 0.003503 163.5 185.3
    4.5400 4.5406 207(17) 0.003440 163.5 184.8
    4.5410 4.5416 207(17) 0.003424 163.5 184.3
    4.5420 4.5426 192(16) 0.00373 163.5 183.8
    4.5430 4.5436 227(18) 0.003158 163.5 183.4
    4.5440 4.5446 189(16) 0.00374 163.5 182.9
    4.5450 4.5456 197(17) 0.00361 163.5 182.5
    4.5460 4.5466 186(16) 0.00382 163.5 182.2
    4.5470 4.5476 210(17) 0.003366 163.5 181.8
    4.5480 4.5486 193(17) 0.00367 163.5 181.5
    4.5490 4.5496 212(17) 0.003339 163.5 181.1
    4.5500 4.5506 189(16) 0.00374 163.5 180.8
    4.5510 4.5516 198(17) 0.00358 163.5 180.5
    4.5520 4.5526 208(17) 0.003410 163.5 180.3
    4.5530 4.5536 190(16) 0.00374 163.5 180.0
    4.5540 4.5546 205(17) 0.003453 163.5 179.7
    4.5550 4.5556 202(17) 0.00352 163.5 179.5
    4.5560 4.5566 202(17) 0.00353 163.5 179.3
    4.5570 4.5576 188(16) 0.00377 163.5 179.0
    4.5580 4.5586 191(16) 0.00372 163.5 178.8
    4.5590 4.5596 198(17) 0.00363 163.5 178.6
    4.5600 4.5606 194(17) 0.00363 163.5 178.4
    4.5610 4.5616 213(17) 0.003317 163.5 178.3
    4.5620 4.5626 181(16) 0.00391 163.5 178.1
    4.5630 4.5636 200(17) 0.00356 163.5 177.9
    4.5640 4.5646 204(17) 0.003474 163.5 177.8
    4.5650 4.5656 188(16) 0.00379 163.5 177.6
    4.5660 4.5666 198(17) 0.00360 163.5 177.5
    4.5670 4.5676 198(17) 0.00358 163.5 177.3
    4.5680 4.5686 190(16) 0.00375 163.5 177.2
    4.5690 4.5696 175(16) 0.00402 163.5 177.1
    4.5700 4.5706 182(16) 0.00389 163.5 176.9
    4.5710 4.5716 179(16) 0.00398 163.5 176.8
    4.5720 4.5726 214(17) 0.003308 163.5 176.7
    4.5730 4.5736 204(17) 0.003481 163.5 176.6
    4.5740 4.5746 188(16) 0.00377 163.5 176.5
    4.5750 4.5756 181(16) 0.00393 163.5 176.4
    4.5760 4.5766 180(16) 0.00398 163.5 176.3
    4.5770 4.5776 210(17) 0.003373 163.5 176.3
    4.5780 4.5786 201(17) 0.00353 163.5 176.2
    4.5790 4.5796 205(17) 0.003492 163.5 176.1
    4.5800 4.5806 184(16) 0.00386 163.5 176.0
    4.5810 4.5816 221(18) 0.003205 163.5 176.0
    4.5820 4.5826 216(17) 0.003293 163.5 175.9
    4.5830 4.5836 181(16) 0.00390 163.5 175.9
    4.5840 4.5846 170(16) 0.00416 163.5 175.8
    4.5850 4.5856 186(16) 0.00382 163.5 175.8
    4.5860 4.5866 221(18) 0.003180 163.5 175.7
    4.5870 4.5876 185(16) 0.00381 163.5 175.7
    4.5880 4.5886 167(15) 0.00427 163.5 175.7
    4.5890 4.5896 212(17) 0.003349 163.5 175.6
    4.5900 4.5906 202(17) 0.003507 163.5 175.6
    4.5910 4.5916 212(17) 0.003347 163.4 175.6
    4.5920 4.5926 184(16) 0.00384 163.4 175.6
    4.5930 4.5936 231(18) 0.003073 163.4 175.5
    4.5940 4.5946 202(17) 0.003507 163.4 175.5
    4.5950 4.5956 188(16) 0.00376 163.4 175.5
    4.5960 4.5966 176(16) 0.00401 163.4 175.5
    4.5970 4.5976 177(16) 0.00400 163.4 175.5
    4.5980 4.5986 190(16) 0.00372 163.4 175.5
    4.5990 4.5996 187(16) 0.00381 163.4 175.5
    4.6000 4.6006 207(17) 0.003449 163.4 175.5
    4.6010 4.6016 190(16) 0.00375 163.4 175.5
    4.6020 4.6026 202(17) 0.003484 163.4 175.5
    4.6030 4.6036 214(17) 0.003308 163.4 175.6
    4.6040 4.6046 209(17) 0.003412 163.4 175.6
    4.6050 4.6056 184(16) 0.00385 163.4 175.6
    4.6060 4.6066 199(17) 0.00354 163.4 175.6
    4.6070 4.6076 207(17) 0.003443 163.4 175.6
    4.6080 4.6086 199(17) 0.00355 163.4 175.7
    4.6090 4.6096 195(17) 0.00366 163.4 175.7
    4.6100 4.6106 175(16) 0.00402 163.4 175.8
    4.6110 4.6116 200(17) 0.00354 163.4 175.8
    4.6120 4.6126 186(16) 0.00386 163.4 175.8
    4.6130 4.6136 235(18) 0.003036 163.4 175.9
    4.6140 4.6146 197(17) 0.00361 163.4 175.9
    4.6150 4.6156 213(17) 0.003315 163.4 176.0
    4.6160 4.6166 210(17) 0.003373 163.4 176.1
    4.6170 4.6176 215(17) 0.003289 163.4 172.4
    4.6180 4.6186 182(16) 0.00390 163.4 172.5
    4.6190 4.6196 200(17) 0.00357 163.4 172.6
    4.6200 4.6206 219(18) 0.003238 163.4 172.7
    4.6210 4.6216 210(17) 0.003396 163.4 172.8
    4.6220 4.6226 198(17) 0.00359 163.4 173.0
    4.6230 4.6236 213(17) 0.003320 163.4 173.1
    4.6240 4.6246 209(17) 0.003405 163.4 173.2
    4.6250 4.6256 199(17) 0.00359 163.4 173.3
    4.6260 4.6266 181(16) 0.00392 163.4 173.5
    4.6270 4.6276 196(17) 0.00362 163.4 173.6
    4.6280 4.6286 178(16) 0.00399 163.4 173.8
    4.6290 4.6296 183(16) 0.00388 163.4 173.9
    4.6300 4.6306 189(16) 0.00373 163.3 174.1
    4.6310 4.6316 199(17) 0.00355 163.3 174.2
    4.6320 4.6326 205(17) 0.003471 163.3 174.4
    4.6330 4.6336 194(16) 0.00367 163.3 174.5
    4.6340 4.6346 206(17) 0.003455 163.3 174.7
    4.6350 4.6356 179(16) 0.00395 163.3 174.9
    4.6360 4.6366 184(16) 0.00382 163.3 175.0
    4.6370 4.6376 214(17) 0.003317 163.3 175.2
    4.6380 4.6386 204(17) 0.003490 163.3 175.4
    4.6390 4.6396 192(16) 0.00374 163.3 175.6
    4.6400 4.6406 170(15) 0.00419 163.3 175.8
    4.6410 4.6416 204(17) 0.003436 163.3 175.9
    4.6420 4.6426 205(17) 0.003470 163.3 176.1
    4.6430 4.6436 204(17) 0.003476 163.3 176.3
    4.6440 4.6446 216(17) 0.003276 163.3 176.6
    4.6450 4.6456 216(17) 0.003273 163.3 176.8
    4.6460 4.6466 176(16) 0.00402 163.3 177.0
    4.6470 4.6476 216(17) 0.003292 163.3 177.2
    4.6480 4.6486 216(17) 0.003314 163.3 177.4
    4.6490 4.6496 199(17) 0.00360 163.3 177.7
    4.6500 4.6506 209(17) 0.003391 163.3 177.9
    4.6510 4.6516 187(16) 0.00383 163.3 178.2
    4.6520 4.6526 185(16) 0.00386 163.3 178.4
    4.6530 4.6536 226(18) 0.003143 163.3 178.7
    4.6540 4.6546 196(17) 0.00360 163.3 179.0
    4.6550 4.6556 225(18) 0.003167 163.3 179.2
    4.6560 4.6566 205(17) 0.003439 163.3 179.5
    4.6570 4.6576 217(18) 0.003260 163.3 179.8
    4.6580 4.6586 216(17) 0.003270 163.3 180.1
    4.6590 4.6596 241(18) 0.002941 163.2 180.4
    4.6600 4.6606 216(17) 0.003287 163.2 180.7
    4.6610 4.6616 197(17) 0.00362 163.2 181.1
    4.6620 4.6626 186(16) 0.00382 163.2 181.4
    4.6630 4.6636 197(17) 0.00363 163.2 181.7
    4.6640 4.6646 226(18) 0.003092 163.2 182.0
    4.6650 4.6656 210(17) 0.003364 163.2 182.4
    4.6660 4.6666 190(16) 0.00373 163.2 182.8
    4.6670 4.6676 181(16) 0.00395 163.2 183.2
    4.6680 4.6686 199(17) 0.00358 163.2 183.6
    4.6690 4.6696 235(18) 0.003015 163.2 184.0
    4.6700 4.6706 215(17) 0.003338 163.2 184.4
    4.6710 4.6716 201(17) 0.00351 163.2 184.9
    4.6720 4.6726 201(17) 0.00352 163.2 185.3
    4.6730 4.6736 197(17) 0.00360 163.2 185.8
    4.6740 4.6746 194(16) 0.00367 163.2 186.3
    4.6750 4.6756 196(17) 0.00361 163.2 186.8
    4.6760 4.6766 212(17) 0.003332 163.2 187.3
    4.6770 4.6776 200(17) 0.00354 163.2 187.9
    4.6780 4.6786 209(17) 0.003394 163.2 188.5
    4.6790 4.6796 219(18) 0.003263 163.2 189.1
    4.6800 4.6806 211(17) 0.003340 163.2 189.7
    4.6810 4.6816 201(17) 0.00352 163.2 190.3
    4.6820 4.6826 183(16) 0.00387 163.1 190.9
    4.6830 4.6836 175(16) 0.00410 163.1 191.6
    4.6840 4.6846 204(17) 0.003493 163.1 192.3
    4.6850 4.6856 198(17) 0.00358 163.1 198.1
    4.6860 4.6866 205(17) 0.003503 163.1 198.9
    4.6870 4.6876 218(18) 0.003228 163.1 199.7
    4.6880 4.6886 198(17) 0.00356 163.1 200.5
    4.6890 4.6896 211(17) 0.003386 163.1 201.4
    4.6900 4.6906 181(16) 0.00394 163.1 202.3
    4.6910 4.6916 229(18) 0.003100 163.1 203.2
    4.6920 4.6926 211(17) 0.003384 163.1 204.2
    4.6930 4.6936 200(17) 0.00353 163.1 205.3
    4.6940 4.6946 217(17) 0.003283 163.1 206.3
    4.6950 4.6956 219(17) 0.003272 163.1 207.4
    4.6960 4.6966 237(18) 0.002977 163.1 208.6
    4.6970 4.6976 214(17) 0.003328 163.1 209.8
    4.6980 4.6986 197(17) 0.00363 163.1 211.0
    4.6990 4.6996 196(17) 0.00364 163.1 212.3
    4.7000 4.7006 212(17) 0.003375 163.1 213.7
    4.7010 4.7016 215(17) 0.003322 163.1 215.1
    4.7020 4.7026 215(17) 0.003269 163.1 216.6
    4.7030 4.7036 231(18) 0.003060 163.0 218.2
    4.7040 4.7046 227(18) 0.003131 163.0 219.8
    4.7050 4.7056 219(18) 0.003244 163.0 221.5
    4.7060 4.7066 257(19) 0.002767 163.0 223.3
    4.7070 4.7076 249(19) 0.002851 163.0 225.2
    4.7080 4.7086 240(18) 0.002987 163.0 227.2
    4.7090 4.7096 224(18) 0.003170 163.0 229.3
    4.7100 4.7106 241(18) 0.002977 163.0 231.5
    4.7110 4.7116 240(18) 0.002995 163.0 233.8
    4.7120 4.7126 257(19) 0.002784 163.0 236.3
    4.7130 4.7136 259(19) 0.002735 163.0 238.8
    4.7140 4.7146 262(19) 0.002717 163.0 241.6
    4.7150 4.7156 254(19) 0.002781 163.0 244.4
    4.7160 4.7166 239(18) 0.002964 163.0 247.5
    4.7170 4.7176  27E1(2)
                          0.002627 163.0 250.7
    4.7180 4.7186 261(19) 0.002713 163.0 254.1
    4.7190 4.7196 252(19) 0.002844 163.0 257.8
    4.7200 4.7206  27E1(2)
                          0.002615 163.0 261.6
    4.7210 4.7216  28E1(2)
                          0.002572 163.0 265.8
    4.7220 4.7226  28E1(2)
                          0.002562 162.9 270.2
    4.7230 4.7236  29E1(2)
                          0.002428 162.9 274.9
    4.7240 4.7246  32E1(2)
                          0.002211 162.9 279.9
    4.7250 4.7256  32E1(2)
                          0.002224 162.9 285.3
    4.7260 4.7266  32E1(2)
                          0.002267 162.9 291.0
    4.7270 4.7276  30E1(2)
                          0.002352 162.9 297.2
    4.7280 4.7286  33E1(2)
                          0.002123 162.9 303.9
    4.7290 4.7296  36E1(2)
                          0.001988 162.9 311.1
    4.7300 4.7306  36E1(2)
                          0.001953 162.9 318.9
    4.7310 4.7316  36E1(2)
                          0.001974 162.9 327.3
    4.7320 4.7326  33E1(2)
                          0.002138 162.9 336.5
    4.7330 4.7336  36E1(2)
                          0.001954 162.9 346.4
    4.7340 4.7346  39E1(2)
                          0.001821 162.9 357.3
    4.7350 4.7356  42E1(2)
                          0.001723 162.9 369.1
    4.7360 4.7366  42E1(2)
                          0.001707 162.9 382.1
    4.7370 4.7376  47E1(3)
                          0.001506 162.9 396.4
    4.7380 4.7386  51E1(3)
                          0.001381 162.9 412.1
    4.7390 4.7396  55E1(3)
                          0.001296 162.9 429.5
    4.7400 4.7406  59E1(3)
                          0.001211 162.8 448.9
    4.7410 4.7416  61E1(3)
                          0.001162 162.8 470.6
    4.7420 4.7426  62E1(3)
                          0.001145 162.8 495.1
    4.7430 4.7436  67E1(3)
                          0.001071 162.8 522.9
    4.7440 4.7446  75E1(3)
                          0.000949 162.8 555.0
    4.7450 4.7456  77E1(3)
                          0.000914 162.8 592.2
    4.7460 4.7466  88E1(4)
                          0.000804 163. 636.
    4.7470 4.7476  95E1(4)
                          0.000747 163. 689.
    4.7480 4.7486  104E1(4)
                           0.000682 163. 752.
    4.7490 4.7496  115E1(4)
                           0.000622 163. 830.
    4.7500 4.7506  130E1(4)
                           0.000549 163. 926.
    4.7510 4.7516  141E1(5)
                           0.000504 163. 1044.
    4.7520 4.7526  162E1(5)
                           0.000438 163. 1189.
    4.7530 4.7536  180E1(5)
                           0.000394 163. 1367.
    4.7540 4.7546  194E1(5)
                           0.000367 163. 1584.
    4.7550 4.7556  218E1(6)
                           0.0003245 163. 1845.
    4.7560 4.7566  243E1(6)
                           0.0002914 163. 2153.
    4.7570 4.7576  279E1(6)
                           0.0002536 163. 2511.
    4.7580 4.7586  307E1(7)
                           0.0002304 163. 2919.
    4.7590 4.7596  342E1(7)
                           0.0002070 163. 3372.
    4.7600 4.7606  382E1(7)
                           0.0001860 163. 3859.
    4.7610 4.7616  420E1(8)
                           0.0001685 163. 4363.
    4.7620 4.7626  462E1(8)
                           0.0001534 163. 4853.
    4.7630 4.7636  509E1(9)
                           0.0001392 163. 5288.
    4.7640 4.7646  549E1(9)
                           0.0001292 163. 5618.
    4.7650 4.7656  572E1(9)
                           0.0001240 163. 5795.
    4.7660 4.7666  613E1(9)
                           0.0001154 163. 5791.
    4.7670 4.7676  619E1(9)
                           0.0001146 163. 5605.
    4.7680 4.7686  618E1(9)
                           0.0001145 163. 5268.
    4.7690 4.7696  585E1(9)
                           0.0001212 163. 4829.
    4.7700 4.7706  529E1(9)
                           0.0001339 163. 4338.
    4.7710 4.7716  461E1(8)
                           0.0001539 163. 3835.
    4.7720 4.7726  375E1(7)
                           0.0001896 163. 3349.
    4.7730 4.7736  303E1(7)
                           0.0002346 163. 2898.
    4.7740 4.7746  232E1(6)
                           0.0003073 163. 2493.
    4.7750 4.7756  191E1(5)
                           0.000373 163. 2138.
    4.7760 4.7766  155E1(5)
                           0.000457 163. 1833.
    4.7770 4.7776  133E1(4)
                           0.000536 163. 1575.
    4.7780 4.7786  115E1(4)
                           0.000614 163. 1360.
    4.7790 4.7796  97E1(4)
                          0.000733 163. 1184.
    4.7800 4.7806  87E1(4)
                          0.000819 162.6 1040.4
    4.7810 4.7816  79E1(3)
                          0.000900 162.6 923.9
    4.7820 4.7826  73E1(3)
                          0.000975 162.6 829.6
    4.7830 4.7836  64E1(3)
                          0.001109 162.6 753.0
    4.7840 4.7846  58E1(3)
                          0.001224 162.6 690.3
    4.7850 4.7856  55E1(3)
                          0.001301 162.5 638.6
    4.7860 4.7866  52E1(3)
                          0.001365 162.5 595.3
    4.7870 4.7876  48E1(3)
                          0.001500 162.5 558.6
    4.7880 4.7886  42E1(2)
                          0.001706 162.5 527.1
    4.7890 4.7896  44E1(3)
                          0.001637 162.5 499.7
    4.7900 4.7906  42E1(2)
                          0.001713 162.5 475.6
    4.7910 4.7916  42E1(2)
                          0.001701 162.5 454.3
    4.7920 4.7926  34E1(2)
                          0.002120 162.5 435.3
    4.7930 4.7936  33E1(2)
                          0.002190 162.5 418.3
    4.7940 4.7946  31E1(2)
                          0.002267 162.5 402.9
    4.7950 4.7956  33E1(2)
                          0.002165 162.5 389.0
    4.7960 4.7966  32E1(2)
                          0.002189 162.5 376.4
    4.7970 4.7976  31E1(2)
                          0.002248 162.5 364.9
    4.7980 4.7986  29E1(2)
                          0.002472 162.5 354.4
    4.7990 4.7996  30E1(2)
                          0.002399 162.4 344.8
    4.8000 4.8006  28E1(2)
                          0.002534 162.4 336.0
    4.8010 4.8016  28E1(2)
                          0.002583 162.4 328.0
    4.8020 4.8026 269(19) 0.002649 162.4 320.5
    4.8030 4.8036 266(19) 0.002673 162.4 313.7
    4.8040 4.8046  28E1(2)
                          0.002560 162.4 307.3
    4.8050 4.8056 268(19) 0.002649 162.4 301.5
    4.8060 4.8066 212(17) 0.003334 162.4 296.1
    4.8070 4.8076 267(19) 0.002654 162.4 291.1
    4.8080 4.8086 220(18) 0.003225 162.4 286.4
    4.8090 4.8096 237(18) 0.003006 162.4 282.1
    4.8100 4.8106 234(18) 0.003034 162.4 278.1
    4.8110 4.8116 226(18) 0.003134 162.4 274.3
    4.8120 4.8126 245(19) 0.002895 162.3 270.9
    4.8130 4.8136 251(19) 0.002799 162.3 267.6
    4.8140 4.8146 239(18) 0.002962 162.3 264.6
    4.8150 4.8156 238(18) 0.002985 162.3 261.8
    4.8160 4.8166 247(19) 0.002891 162.3 259.1
    4.8170 4.8176 213(17) 0.003344 162.3 256.7
    4.8180 4.8186 211(17) 0.003354 162.3 254.4
    4.8190 4.8196 204(17) 0.003494 162.3 252.3
    4.8200 4.8206 228(18) 0.003106 162.3 250.3
    4.8210 4.8216 257(19) 0.002785 162.3 248.4
    4.8220 4.8226 225(18) 0.003148 162.3 246.7
    4.8230 4.8236 213(17) 0.003339 162.3 245.1
    4.8240 4.8246 234(18) 0.003039 162.3 243.6
    4.8250 4.8256 239(18) 0.002975 162.2 242.2
    4.8260 4.8266 226(18) 0.003168 162.2 240.9
    4.8270 4.8276 221(18) 0.003219 162.2 239.7
    4.8280 4.8286 230(18) 0.003088 162.2 238.6
    4.8290 4.8296 196(17) 0.00361 162.2 237.6
    4.8300 4.8306 220(18) 0.003219 162.2 236.6
    4.8310 4.8316 241(18) 0.002927 162.2 235.8
    4.8320 4.8326 225(18) 0.003155 162.2 235.0
    4.8330 4.8336 201(17) 0.00352 162.2 234.3
    4.8340 4.8346 212(17) 0.003341 162.2 233.6
    4.8350 4.8356 220(18) 0.003257 162.2 233.1
    4.8360 4.8366 228(18) 0.003123 162.2 232.6
    4.8370 4.8376 198(17) 0.00360 162.1 232.1
    4.8380 4.8386 208(17) 0.003414 162.1 231.7
    4.8390 4.8396 199(17) 0.00356 162.1 231.4
    4.8400 4.8406 225(18) 0.003184 162.1 231.2
    4.8410 4.8416 208(17) 0.003418 162.1 231.0
    4.8420 4.8426 229(18) 0.003111 162.1 230.8
    4.8430 4.8436 218(18) 0.003250 162.1 230.7
    4.8440 4.8446 218(18) 0.003252 162.1 230.7
    4.8450 4.8456 198(17) 0.00359 162.1 230.7
    4.8460 4.8466 193(17) 0.00366 162.1 230.8
    4.8470 4.8476 201(17) 0.00354 162.1 231.0
    4.8480 4.8486 204(17) 0.003486 162.1 231.2
    4.8490 4.8496 199(17) 0.00359 162.0 231.4
    4.8500 4.8506 201(17) 0.003491 162.0 231.7
    4.8510 4.8516 206(17) 0.003456 162.0 232.1
    4.8520 4.8526 209(17) 0.003403 162.0 232.5
    4.8530 4.8536 203(17) 0.003461 162.0 232.9
    4.8540 4.8546 200(17) 0.00355 162.0 233.5
    4.8550 4.8556 207(17) 0.003451 162.0 234.0
    4.8560 4.8566 213(17) 0.003312 162.0 234.7
    4.8570 4.8576 236(18) 0.002992 162.0 235.4
    4.8580 4.8586 227(18) 0.003138 162.0 236.2
    4.8590 4.8596 206(17) 0.003438 162.0 237.0
    4.8600 4.8606 209(17) 0.003426 161.9 237.9
    4.8610 4.8616 230(18) 0.003109 161.9 238.9
    4.8620 4.8626 214(17) 0.003309 161.9 239.9
    4.8630 4.8636 240(18) 0.002942 161.9 241.0
    4.8640 4.8646 236(18) 0.003012 161.9 242.2
    4.8650 4.8656 241(18) 0.002947 161.9 243.5
    4.8660 4.8666 253(19) 0.002821 161.9 244.8
    4.8670 4.8676 263(19) 0.002710 161.9 246.2
    4.8680 4.8686  29E1(2)
                          0.002420 161.9 247.8
    4.8690 4.8696  28E1(2)
                          0.002531 161.9 249.4
    4.8700 4.8706  30E1(2)
                          0.002344 161.9 251.1
    4.8710 4.8716  27E1(2)
                          0.002625 161.8 252.9
    4.8720 4.8726 230(18) 0.003088 161.8 254.8
    4.8730 4.8736 229(18) 0.003079 161.8 256.8
    4.8740 4.8746 238(18) 0.002966 161.8 259.0
    4.8750 4.8756 239(18) 0.002969 161.8 261.3
    4.8760 4.8766 238(18) 0.002983 161.8 263.7
    4.8770 4.8776 222(18) 0.003173 161.8 266.3
    4.8780 4.8786 201(17) 0.00354 161.8 269.0
    4.8790 4.8796 214(17) 0.003331 161.8 271.8
    4.8800 4.8806 242(18) 0.002942 161.8 274.9
    4.8810 4.8816 238(18) 0.002983 161.8 278.1
    4.8820 4.8826 260(19) 0.002728 161.7 281.5
    4.8830 4.8836  29E1(2)
                          0.002478 161.7 286.2
    4.8840 4.8846 219(18) 0.003263 161.7 290.1
    4.8850 4.8856 224(18) 0.003171 161.7 294.2
    4.8860 4.8866 246(19) 0.002906 161.7 298.5
    4.8870 4.8876 249(19) 0.002862 161.7 303.1
    4.8880 4.8886  27E1(2)
                          0.002619 161.7 308.1
    4.8890 4.8896 250(19) 0.002854 161.7 313.3
    4.8900 4.8906 224(18) 0.003182 161.7 318.9
    4.8910 4.8916 251(19) 0.002819 161.7 324.9
    4.8920 4.8926 264(19) 0.002676 161.6 331.2
    4.8930 4.8936 258(19) 0.002745 161.6 338.0
    4.8940 4.8946 262(19) 0.002706 161.6 345.3
    4.8950 4.8956  28E1(2)
                          0.002506 161.6 353.1
    4.8960 4.8966  29E1(2)
                          0.002417 161.6 361.5
    4.8970 4.8976  32E1(2)
                          0.002188 161.6 370.5
    4.8980 4.8986  28E1(2)
                          0.002506 161.6 380.2
    4.8990 4.8996  28E1(2)
                          0.002500 161.6 390.7
    4.9000 4.9006  29E1(2)
                          0.002418 161.6 402.0
    4.9010 4.9016  30E1(2)
                          0.002346 161.6 414.2
    4.9020 4.9026  30E1(2)
                          0.002393 161.5 427.5
    4.9030 4.9036  33E1(2)
                          0.002170 161.5 441.8
    4.9040 4.9046  32E1(2)
                          0.002236 161.5 457.5
    4.9050 4.9056  33E1(2)
                          0.002126 161.5 474.5
    4.9060 4.9066  32E1(2)
                          0.002223 161.5 493.2
    4.9070 4.9076  38E1(2)
                          0.001866 161.5 513.7
    4.9080 4.9086  38E1(2)
                          0.001876 161.5 536.1
    4.9090 4.9096  43E1(2)
                          0.001668 161.5 560.9
    4.9100 4.9106  41E1(2)
                          0.001734 161.5 588.4
    4.9110 4.9116  47E1(3)
                          0.001511 161.5 618.9
    4.9120 4.9126  50E1(3)
                          0.001425 161.4 653.0
    4.9130 4.9136  47E1(3)
                          0.001522 161.4 691.4
    4.9140 4.9146  54E1(3)
                          0.001327 161.4 734.8
    4.9150 4.9156  59E1(3)
                          0.001215 161.4 784.4
    4.9160 4.9166  58E1(3)
                          0.001231 161.4 841.7
    4.9170 4.9176  69E1(3)
                          0.001026 161.4 908.5
    4.9180 4.9186  73E1(3)
                          0.000975 161.4 987.7
    4.9190 4.9196  80E1(3)
                          0.000887 161.4 1082.4
    4.9200 4.9206  84E1(3)
                          0.000853 161.4 1197.2
    4.9210 4.9216  101E1(4)
                           0.000707 161. 1338.
    4.9220 4.9226  120E1(4)
                           0.000592 161. 1511.
    4.9230 4.9236  134E1(4)
                           0.000529 161. 1725.
    4.9240 4.9246  156E1(5)
                           0.000455 161. 1990.
    4.9250 4.9256  187E1(5)
                           0.000380 161. 2314.
    4.9260 4.9266  216E1(6)
                           0.0003282 161. 2709.
    4.9270 4.9276  267E1(6)
                           0.0002662 161. 3183.
    4.9280 4.9286  324E1(7)
                           0.0002192 161. 3743.
    4.9290 4.9296  409E1(8)
                           0.0001738 161. 4393.
    4.9300 4.9306  500E1(8)
                           0.0001421 161. 5130.
    4.9310 4.9316  626E1(9)
                           0.0001136 161. 5947.
    4.9320 4.9326  795E1(11)
                            0.0000892 161. 6821.
    4.9330 4.9336  919E1(11)
                            0.0000769 161. 7717.
    4.9340 4.9346  1038E1(12)
                             0.0000683 161. 8574.
    4.9350 4.9356  1103E1(13)
                             0.0000642 161. 9311.
    4.9360 4.9366  1081E1(12)
                             0.0000655 161. 9835.
    4.9370 4.9376  1057E1(12)
                             0.0000670 161. 10059.
    4.9380 4.9386  992E1(12)
                            0.0000715 161. 9944.
    4.9390 4.9396  917E1(11)
                            0.0000775 161. 9509.
    4.9400 4.9406  858E1(11)
                            0.0000826 161. 8826.
    4.9410 4.9416  797E1(11)
                            0.0000890 161. 7990.
    4.9420 4.9426  721E1(10)
                            0.0000984 161. 7091.
    4.9430 4.9436  633E1(10)
                           0.0001119 161. 6194.
    4.9440 4.9446  587E1(9)
                           0.0001209 161. 5347.
    4.9450 4.9456  530E1(9)
                           0.0001339 161. 4576.
    4.9460 4.9466  486E1(8)
                           0.0001459 161. 3893.
    4.9470 4.9476  439E1(8)
                           0.0001617 161. 3303.
    4.9480 4.9486  395E1(8)
                           0.0001791 161. 2803.
    4.9490 4.9496  350E1(7)
                           0.0002028 161. 2386.
    4.9500 4.9506  318E1(7)
                           0.0002232 161. 2055.
    4.9510 4.9516  281E1(6)
                           0.0002526 161. 1776.
    4.9520 4.9526  251E1(6)
                           0.0002825 161. 1552.
    4.9530 4.9536  229E1(6)
                           0.0003108 161. 1371.
    4.9540 4.9546  216E1(6)
                           0.0003300 161. 1225.
    4.9550 4.9556  186E1(5)
                           0.000382 161. 1107.
    4.9560 4.9566  171E1(5)
                           0.000416 161. 1010.
    4.9570 4.9576  161E1(5)
                           0.000441 161. 929.
    4.9580 4.9586  140E1(4)
                           0.000506 161. 861.
    4.9590 4.9596  125E1(4)
                           0.000571 161. 803.
    4.9600 4.9606  123E1(4)
                           0.000578 161. 753.
    4.9610 4.9616  107E1(4)
                           0.000663 161. 709.
    4.9620 4.9626  97E1(4)
                          0.000729 161. 670.
    4.9630 4.9636  89E1(4)
                          0.000796 161. 636.
    4.9640 4.9646  84E1(3)
                          0.000847 160.9 604.9
    4.9650 4.9656  82E1(3)
                          0.000863 160.9 577.2
    4.9660 4.9666  77E1(3)
                          0.000914 160.9 552.2
    4.9670 4.9676  71E1(3)
                          0.000997 160.8 529.5
    4.9680 4.9686  61E1(3)
                          0.001154 160.8 508.9
    4.9690 4.9696  61E1(3)
                          0.001167 160.8 490.1
    4.9700 4.9706  57E1(3)
                          0.001243 160.8 473.0
    4.9710 4.9716  55E1(3)
                          0.001302 160.8 457.3
    4.9720 4.9726  51E1(3)
                          0.001393 160.8 442.9
    4.9730 4.9736  46E1(3)
                          0.001536 160.8 429.7
    4.9740 4.9746  46E1(3)
                          0.001532 160.8 417.5
    4.9750 4.9756  43E1(2)
                          0.001669 160.8 406.3
    4.9760 4.9766  41E1(2)
                          0.001715 160.7 396.0
    4.9770 4.9776  39E1(2)
                          0.001800 160.7 386.4
    4.9780 4.9786  38E1(2)
                          0.001869 160.7 377.6
    4.9790 4.9796  42E1(2)
                          0.001689 160.7 369.4
    4.9800 4.9806  39E1(2)
                          0.001815 160.7 361.8
    4.9810 4.9816  31E1(2)
                          0.002293 160.7 354.7
    4.9820 4.9826  34E1(2)
                          0.002105 160.7 348.2
    4.9830 4.9836  34E1(2)
                          0.002099 160.7 342.1
    4.9840 4.9846  34E1(2)
                          0.002065 160.7 336.5
    4.9850 4.9856  32E1(2)
                          0.002201 160.6 331.3
    4.9860 4.9866  33E1(2)
                          0.002171 160.6 326.5
    4.9870 4.9876  29E1(2)
                          0.002494 160.6 322.0
    4.9880 4.9886  30E1(2)
                          0.002361 160.6 317.8
    4.9890 4.9896  29E1(2)
                          0.002479 160.6 314.0
    4.9900 4.9906  31E1(2)
                          0.002298 160.6 310.4
    4.9910 4.9916  31E1(2)
                          0.002251 160.6 307.1
    4.9920 4.9926  30E1(2)
                          0.002384 160.6 304.1
    4.9930 4.9936 256(19) 0.002785 160.5 301.4
    4.9940 4.9946  28E1(2)
                          0.002500 160.5 298.9
    4.9950 4.9956  29E1(2)
                          0.002424 160.5 296.6
    4.9960 4.9966 247(19) 0.002855 160.5 294.6
    4.9970 4.9976 257(19) 0.002760 160.5 292.8
    4.9980 4.9986  28E1(2)
                          0.002581 160.5 291.2
    4.9990 4.9996  28E1(2)
                          0.002576 160.5 289.8
    5.0000 5.0006  27E1(2)
                          0.002596 160.5 288.7
    5.0010 5.0016 265(19) 0.002671 160.4 287.8
    5.0020 5.0026 263(19) 0.002680 160.4 287.1
    5.0030 5.0036 257(19) 0.002763 160.4 286.7
    5.0040 5.0046 267(19) 0.002659 160.4 286.5
    5.0050 5.0056  29E1(2)
                          0.002457 160.4 286.6
    5.0060 5.0066 264(19) 0.002681 160.4 286.9
    5.0070 5.0076  29E1(2)
                          0.002465 160.4 287.6
    5.0080 5.0086 251(19) 0.002845 160.4 288.5
    5.0090 5.0096  29E1(2)
                          0.002448 160.3 289.8
    5.0100 5.0106  28E1(2)
                          0.002539 160.3 291.5
    5.0110 5.0116  28E1(2)
                          0.002514 160.3 293.6
    5.0120 5.0126 257(19) 0.002741 160.3 296.1
    5.0130 5.0136 267(19) 0.002661 160.3 299.2
    5.0140 5.0146  28E1(2)
                          0.002529 160.3 302.9
    5.0150 5.0156  31E1(2)
                          0.002282 160.3 307.4
    5.0160 5.0166  31E1(2)
                          0.002279 160.3 312.7
    5.0170 5.0176  31E1(2)
                          0.002274 160.2 319.0
    5.0180 5.0186  35E1(2)
                          0.002059 160.2 323.7
    5.0190 5.0196  36E1(2)
                          0.001999 160.2 333.3
    5.0200 5.0206  33E1(2)
                          0.002160 160.2 345.4
    5.0210 5.0216  38E1(2)
                          0.001890 160.2 360.9
    5.0220 5.0226  39E1(2)
                          0.001818 160.2 381.4
    5.0230 5.0236  39E1(2)
                          0.001814 160.2 408.8
    5.0240 5.0246  45E1(3)
                          0.001580 160.2 445.7
    5.0250 5.0256  52E1(3)
                          0.001370 160.1 495.3
    5.0260 5.0266  59E1(3)
                          0.001206 160.1 561.2
    5.0270 5.0276  62E1(3)
                          0.001148 160.1 646.7
    5.0280 5.0286  74E1(3)
                          0.000953 160.1 754.5
    5.0290 5.0296  94E1(4)
                          0.000759 160. 886.
    5.0300 5.0306  103E1(4)
                           0.000685 160. 1039.
    5.0310 5.0316  111E1(4)
                           0.000641 160. 1208.
    5.0320 5.0326  123E1(4)
                           0.000577 160. 1382.
    5.0330 5.0336  137E1(4)
                           0.000515 160. 1541.
    5.0340 5.0346  154E1(5)
                           0.000460 160. 1657.
    5.0350 5.0356  165E1(5)
                           0.000430 160. 1704.
    5.0360 5.0366  179E1(5)
                           0.000396 160. 1669.
    5.0370 5.0376  171E1(5)
                           0.000415 160. 1562.
    5.0380 5.0386  156E1(5)
                           0.000454 160. 1408.
    5.0390 5.0396  136E1(4)
                           0.000521 160. 1237.
    5.0400 5.0406  113E1(4)
                           0.000632 160. 1068.
    5.0410 5.0416  93E1(4)
                          0.000761 160. 914.
    5.0420 5.0426  73E1(3)
                          0.000974 159.9 782.1
    5.0430 5.0436  61E1(3)
                          0.001169 159.9 673.3
    5.0440 5.0446  58E1(3)
                          0.001224 159.9 587.2
    5.0450 5.0456  51E1(3)
                          0.001396 159.9 521.2
    5.0460 5.0466  44E1(3)
                          0.001618 159.9 471.9
    5.0470 5.0476  39E1(2)
                          0.001807 159.9 435.8
    5.0480 5.0486  37E1(2)
                          0.001945 159.8 409.7
    5.0490 5.0496  34E1(2)
                          0.002065 159.8 390.9
    5.0500 5.0506  36E1(2)
                          0.001974 159.8 377.4
    5.0510 5.0516  33E1(2)
                          0.002147 159.8 367.7
    5.0520 5.0526  32E1(2)
                          0.002233 159.8 360.6
    5.0530 5.0536  30E1(2)
                          0.002365 159.8 355.6
    5.0540 5.0546  33E1(2)
                          0.002168 159.8 352.2
    5.0550 5.0556  29E1(2)
                          0.002488 159.8 350.1
    5.0560 5.0566  32E1(2)
                          0.002188 159.7 349.1
    5.0570 5.0576  29E1(2)
                          0.002445 159.7 349.1
    5.0580 5.0586  28E1(2)
                          0.002515 159.7 349.9
    5.0590 5.0596  31E1(2)
                          0.002319 159.7 351.6
    5.0600 5.0606  32E1(2)
                          0.002250 159.7 354.0
    5.0610 5.0616  31E1(2)
                          0.002249 159.7 357.3
    5.0620 5.0626  31E1(2)
                          0.002260 159.7 361.3
    5.0630 5.0636  32E1(2)
                          0.002252 159.6 366.1
    5.0640 5.0646  30E1(2)
                          0.002350 159.6 371.7
    5.0650 5.0656  34E1(2)
                          0.002116 159.6 378.1
    5.0660 5.0666  36E1(2)
                          0.001952 159.6 385.5
    5.0670 5.0676  36E1(2)
                          0.001993 159.6 393.7
    5.0680 5.0686  37E1(2)
                          0.001900 159.6 402.9
    5.0690 5.0696  34E1(2)
                          0.002063 159.6 413.3
    5.0700 5.0706  41E1(2)
                          0.001729 159.6 424.8
    5.0710 5.0716  37E1(2)
                          0.001942 159.5 437.6
    5.0720 5.0726  36E1(2)
                          0.001973 159.5 451.9
    5.0730 5.0736  41E1(2)
                          0.001720 159.5 467.8
    5.0740 5.0746  44E1(3)
                          0.001637 159.5 485.5
    5.0750 5.0756  48E1(3)
                          0.001467 159.5 505.3
    5.0760 5.0766  47E1(3)
                          0.001505 159.5 527.4
    5.0770 5.0776  53E1(3)
                          0.001336 159.5 552.2
    5.0780 5.0786  58E1(3)
                          0.001230 159.4 580.1
    5.0790 5.0796  58E1(3)
                          0.001219 159.4 611.5
    5.0800 5.0806  67E1(3)
                          0.001067 159.4 647.1
    5.0810 5.0816  68E1(3)
                          0.001056 159.4 687.6
    5.0820 5.0826  72E1(3)
                          0.000991 159.4 734.1
    5.0830 5.0836  78E1(3)
                          0.000914 159.4 788.1
    5.0840 5.0846  88E1(4)
                          0.000807 159. 851.
    5.0850 5.0856  103E1(4)
                           0.000687 159. 927.
    5.0860 5.0866  115E1(4)
                           0.000618 159. 1019.
    5.0870 5.0876  127E1(4)
                           0.000557 159. 1134.
    5.0880 5.0886  148E1(5)
                           0.000479 159. 1280.
    5.0890 5.0896  169E1(5)
                           0.000421 159. 1470.
    5.0900 5.0906  192E1(5)
                           0.000369 159. 1719.
    5.0910 5.0916  225E1(6)
                           0.0003147 159. 2046.
    5.0920 5.0926  256E1(6)
                           0.0002768 159. 2473.
    5.0930 5.0936  303E1(7)
                           0.0002336 159. 3025.
    5.0940 5.0946  353E1(7)
                           0.0002006 159. 3721.
    5.0950 5.0956  426E1(8)
                           0.0001668 159. 4578.
    5.0960 5.0966  520E1(9)
                           0.0001364 159. 5601.
    5.0970 5.0976  600E1(9)
                           0.0001180 159. 6775.
    5.0980 5.0986  731E1(10)
                            0.0000969 159. 8062.
    5.0990 5.0996  855E1(11)
                            0.0000829 159. 9382.
    5.1000 5.1006  1003E1(12)
                             0.0000707 159. 10602.
    5.1010 5.1016  1117E1(13)
                             0.0000634 159. 11542.
    5.1020 5.1026  1236E1(13)
                             0.0000572 159. 12010.
    5.1030 5.1036  1274E1(13)
                             0.0000555 159. 11891.
    5.1040 5.1046  1218E1(13)
                             0.0000583 159. 11217.
    5.1050 5.1056  1130E1(13)
                             0.0000628 159. 10142.
    5.1060 5.1066  957E1(12)
                            0.0000742 159. 8862.
    5.1070 5.1076  801E1(11)
                            0.0000887 159. 7542.
    5.1080 5.1086  658E1(10)
                           0.0001081 159. 6292.
    5.1090 5.1096  525E1(9)
                           0.0001355 159. 5174.
    5.1100 5.1106  429E1(8)
                           0.0001655 159. 4216.
    5.1110 5.1116  363E1(7)
                           0.0001955 159. 3422.
    5.1120 5.1126  304E1(7)
                           0.0002336 159. 2785.
    5.1130 5.1136  253E1(6)
                           0.0002805 159. 2284.
    5.1140 5.1146  214E1(6)
                           0.0003332 159. 1898.
    5.1150 5.1156  192E1(5)
                           0.000371 159. 1606.
    5.1160 5.1166  158E1(5)
                           0.000449 159. 1382.
    5.1170 5.1176  132E1(4)
                           0.000536 159. 1211.
    5.1180 5.1186  123E1(4)
                           0.000576 159. 1077.
    5.1190 5.1196  109E1(4)
                           0.000649 159. 971.
    5.1200 5.1206  98E1(4)
                          0.000726 159. 885.
    5.1210 5.1216  85E1(4)
                          0.000838 158.8 814.3
    5.1220 5.1226  77E1(3)
                          0.000923 158.8 754.1
    5.1230 5.1236  73E1(3)
                          0.000977 158.8 702.5
    5.1240 5.1246  69E1(3)
                          0.001038 158.8 657.5
    5.1250 5.1256  65E1(3)
                          0.001102 158.8 618.1
    5.1260 5.1266  58E1(3)
                          0.001228 158.8 583.2
    5.1270 5.1276  52E1(3)
                          0.001364 158.7 552.3
    5.1280 5.1286  50E1(3)
                          0.001430 158.7 524.6
    5.1290 5.1296  45E1(3)
                          0.001565 158.7 499.8
    5.1300 5.1306  47E1(3)
                          0.001518 158.7 477.5
    5.1310 5.1316  43E1(3)
                          0.001652 158.7 457.3
    5.1320 5.1326  39E1(2)
                          0.001839 158.7 439.1
    5.1330 5.1336  41E1(2)
                          0.001723 158.7 422.5
    5.1340 5.1346  39E1(2)
                          0.001838 158.6 407.3
    5.1350 5.1356  38E1(2)
                          0.001862 158.6 393.5
    5.1360 5.1366  35E1(2)
                          0.002025 158.6 380.8
    5.1370 5.1376  36E1(2)
                          0.001992 158.6 369.1
    5.1380 5.1386  31E1(2)
                          0.002308 158.6 358.4
    5.1390 5.1396  31E1(2)
                          0.002293 158.6 348.5
    5.1400 5.1406  33E1(2)
                          0.002150 158.5 339.4
    5.1410 5.1416 269(19) 0.002638 158.5 330.9
    5.1420 5.1426  29E1(2)
                          0.002414 158.5 323.0
    5.1430 5.1436  29E1(2)
                          0.002448 158.5 315.7
    5.1440 5.1446  31E1(2)
                          0.002302 158.5 308.9
    5.1450 5.1456  31E1(2)
                          0.002255 158.5 302.5
    5.1460 5.1466  31E1(2)
                          0.002299 158.5 296.6
    5.1470 5.1476  29E1(2)
                          0.002479 158.4 291.0
    5.1480 5.1486  28E1(2)
                          0.002581 158.4 285.8
    5.1490 5.1496 266(19) 0.002660 158.4 280.9
    5.1500 5.1506 263(19) 0.002701 158.4 276.4
    5.1510 5.1516 263(19) 0.002691 158.4 272.0
    5.1520 5.1526 257(19) 0.002771 158.4 268.0
    5.1530 5.1536 243(18) 0.002925 158.4 264.1
    5.1540 5.1546 223(18) 0.003180 158.3 260.5
    5.1550 5.1556 215(17) 0.003300 158.3 257.1
    5.1560 5.1566 234(18) 0.003043 158.3 253.8
    5.1570 5.1576 247(19) 0.002870 158.3 250.8
    5.1580 5.1586 257(19) 0.002768 158.3 247.8
    5.1590 5.1596 233(18) 0.003048 158.3 245.1
    5.1600 5.1606 231(18) 0.003072 158.2 242.5
    5.1610 5.1616 231(18) 0.003063 158.2 240.0
    5.1620 5.1626 228(18) 0.003120 158.2 237.6
    5.1630 5.1636 206(17) 0.003456 158.2 235.3
    5.1640 5.1646 217(18) 0.003263 158.2 233.2
    5.1650 5.1656 243(18) 0.002942 158.2 231.1
    5.1660 5.1666 222(18) 0.003203 158.2 229.2
    5.1670 5.1676 224(18) 0.003188 158.1 227.3
    5.1680 5.1686 233(18) 0.003073 158.1 225.5
    5.1690 5.1696 230(18) 0.003072 158.1 223.8
    5.1700 5.1706 199(17) 0.00357 158.1 222.2
    5.1710 5.1716 201(17) 0.00353 158.1 220.6
    5.1720 5.1726 217(18) 0.003244 158.1 219.1
    5.1730 5.1736 208(17) 0.003400 158.0 217.7
    5.1740 5.1746 189(16) 0.00374 158.0 216.3
    5.1750 5.1756 198(17) 0.00359 158.0 215.0
    5.1760 5.1766 193(16) 0.00370 158.0 213.7
    5.1770 5.1776 200(17) 0.00356 158.0 212.5
    5.1780 5.1786 196(17) 0.00360 158.0 211.3
    5.1790 5.1796 190(16) 0.00372 157.9 210.2
    5.1800 5.1806 195(17) 0.00365 157.9 209.1
    5.1810 5.1816 185(16) 0.00387 157.9 208.0
    5.1820 5.1826 162(15) 0.00435 157.9 207.0
    5.1830 5.1836 173(16) 0.00408 157.9 206.0
    5.1840 5.1846 186(16) 0.00380 157.9 205.1
    5.1850 5.1856 204(17) 0.003485 157.9 204.2
    5.1860 5.1866 194(17) 0.00365 157.8 203.4
    5.1870 5.1876 169(15) 0.00420 157.8 202.5
    5.1880 5.1886 145(14) 0.00498 157.8 201.7
    5.1890 5.1896 167(15) 0.00429 157.8 194.8
    5.1900 5.1906 167(15) 0.00426 157.8 194.1
    5.1910 5.1916 199(17) 0.00358 157.8 193.4
    5.1920 5.1926 188(16) 0.00377 157.7 192.8
    5.1930 5.1936 190(16) 0.00375 157.7 192.2
    5.1940 5.1946 172(16) 0.00411 157.7 191.6
    5.1950 5.1956 165(15) 0.00432 157.7 191.0
    5.1960 5.1966 167(15) 0.00424 157.7 190.4
    5.1970 5.1976 152(15) 0.00466 157.7 189.9
    5.1980 5.1986 181(16) 0.00390 157.6 189.4
    5.1990 5.1996 182(16) 0.00389 157.6 188.9
    5.2000 5.2006 196(17) 0.00363 157.6 188.4
    5.2010 5.2016 175(16) 0.00405 157.6 187.9
    5.2020 5.2026 177(16) 0.00403 157.6 187.5
    5.2030 5.2036 166(15) 0.00430 157.6 187.1
    5.2040 5.2046 179(16) 0.00399 157.5 186.6
    5.2050 5.2056 153(15) 0.00467 157.5 186.2
    5.2060 5.2066 184(16) 0.00383 157.5 185.9
    5.2070 5.2076 198(17) 0.00359 157.5 185.5
    5.2080 5.2086 182(16) 0.00389 157.5 185.1
    5.2090 5.2096 165(15) 0.00432 157.5 184.8
    5.2100 5.2106 164(15) 0.00435 157.5 184.4
    5.2110 5.2116 152(15) 0.00466 157.4 184.1
    5.2120 5.2126 175(16) 0.00406 157.4 183.8
    5.2130 5.2136 166(15) 0.00426 157.4 183.5
    5.2140 5.2146 162(15) 0.00442 157.4 183.2
    5.2150 5.2156 170(15) 0.00424 157.4 182.9
    5.2160 5.2166 164(15) 0.00434 157.4 182.7
    5.2170 5.2176 155(15) 0.00458 157.3 182.4
    5.2180 5.2186 166(15) 0.00429 157.3 182.2
    5.2190 5.2196 169(15) 0.00420 157.3 181.9
    5.2200 5.2206 189(16) 0.00375 157.3 181.7
    5.2210 5.2216 175(16) 0.00407 157.3 181.5
    5.2220 5.2226 187(16) 0.00380 157.3 181.3
    5.2230 5.2236 169(15) 0.00418 157.2 181.1
    5.2240 5.2246 187(16) 0.00382 157.2 180.9
    5.2250 5.2256 145(14) 0.00493 157.2 180.7
    5.2260 5.2266 166(15) 0.00428 157.2 180.5
    5.2270 5.2276 171(15) 0.00418 157.2 180.4
    5.2280 5.2286 178(16) 0.00397 157.2 180.2
    5.2290 5.2296 177(16) 0.00401 157.1 180.1
    5.2300 5.2306 181(16) 0.00393 157.1 179.9
    5.2310 5.2316 218(18) 0.003242 157.1 179.8
    5.2320 5.2326 176(16) 0.00401 157.1 179.7
    5.2330 5.2336 184(16) 0.00389 157.1 179.6
    5.2340 5.2346 181(16) 0.00391 157.1 179.4
    5.2350 5.2356 176(16) 0.00403 157.0 179.3
    5.2360 5.2366 183(16) 0.00392 157.0 179.2
    5.2370 5.2376 173(16) 0.00413 157.0 179.2
    5.2380 5.2386 186(16) 0.00384 157.0 179.1
    5.2390 5.2396 169(15) 0.00420 157.0 179.0
    5.2400 5.2406 166(15) 0.00427 157.0 178.9
    5.2410 5.2416 202(17) 0.00354 156.9 178.9
    5.2420 5.2426 184(16) 0.00385 156.9 178.8
    5.2430 5.2436 190(16) 0.00372 156.9 178.8
    5.2440 5.2446 159(15) 0.00453 156.9 178.8
    5.2450 5.2456 179(16) 0.00395 156.9 178.7
    5.2460 5.2466 163(15) 0.00437 156.9 178.7
    5.2470 5.2476 171(16) 0.00414 156.8 178.7
    5.2480 5.2486 172(16) 0.00412 156.8 178.7
    5.2490 5.2496 173(16) 0.00413 156.8 178.7
    5.2500 5.2506 162(15) 0.00439 156.8 178.7
    5.2510 5.2516 183(16) 0.00386 156.8 178.7
    5.2520 5.2526 165(15) 0.00430 156.8 178.8
    5.2530 5.2536 161(15) 0.00439 156.7 178.8
    5.2540 5.2546 157(15) 0.00453 156.7 168.2
    5.2550 5.2556 170(15) 0.00418 156.7 168.4
    5.2560 5.2566 178(16) 0.00402 156.7 168.6
    5.2570 5.2576 206(17) 0.003418 156.7 168.8
    5.2580 5.2586 187(16) 0.00379 156.6 169.0
    5.2590 5.2596 183(16) 0.00389 156.6 169.2
    5.2600 5.2606 163(15) 0.00438 156.6 169.5
    5.2610 5.2616 162(15) 0.00440 156.6 169.7
    5.2620 5.2626 164(15) 0.00432 156.6 170.0
    5.2630 5.2636 165(15) 0.00427 156.6 170.2
    5.2640 5.2646 172(16) 0.00416 156.5 170.5
    5.2650 5.2656 166(15) 0.00428 156.5 170.7
    5.2660 5.2666 162(15) 0.00440 156.5 171.0
    5.2670 5.2676 150(15) 0.00475 156.5 171.2
    5.2680 5.2686 153(15) 0.00464 156.5 171.5
    5.2690 5.2696 171(15) 0.00417 156.5 171.8
    5.2700 5.2706 170(15) 0.00418 156.4 172.1
    5.2710 5.2716 161(15) 0.00442 156.4 172.4
    5.2720 5.2726 163(15) 0.00436 156.4 172.7
    5.2730 5.2736 164(15) 0.00429 156.4 173.1
    5.2740 5.2746 165(15) 0.00429 156.4 173.4
    5.2750 5.2756 173(16) 0.00409 156.4 173.7
    5.2760 5.2766 180(16) 0.00397 156.3 174.1
    5.2770 5.2776 177(16) 0.00403 156.3 174.5
    5.2780 5.2786 198(17) 0.00360 156.3 174.9
    5.2790 5.2796 205(17) 0.003440 156.3 175.3
    5.2800 5.2806 187(16) 0.00380 156.3 175.7
    5.2810 5.2816 189(16) 0.00375 156.2 176.1
    5.2820 5.2826 169(15) 0.00423 156.2 176.6
    5.2830 5.2836 177(16) 0.00407 156.2 177.0
    5.2840 5.2846 180(16) 0.00400 156.2 177.5
    5.2850 5.2856 187(16) 0.00379 156.2 178.0
    5.2860 5.2866 169(15) 0.00425 156.2 178.5
    5.2870 5.2876 176(16) 0.00406 156.1 179.1
    5.2880 5.2886 177(16) 0.00400 156.1 179.6
    5.2890 5.2896 170(15) 0.00419 156.1 180.2
    5.2900 5.2906 176(16) 0.00403 156.1 182.4
    5.2910 5.2916 173(16) 0.00408 156.1 183.0
    5.2920 5.2926 159(15) 0.00447 156.1 183.7
    5.2930 5.2936 171(16) 0.00413 156.0 184.3
    5.2940 5.2946 175(16) 0.00405 156.0 185.1
    5.2950 5.2956 166(15) 0.00427 156.0 185.8
    5.2960 5.2966 185(16) 0.00386 156.0 186.6
    5.2970 5.2976 159(15) 0.00445 156.0 187.4
    5.2980 5.2986 159(15) 0.00449 155.9 188.3
    5.2990 5.2996 178(16) 0.00402 155.9 189.1
    5.3000 5.3006 174(16) 0.00408 155.9 190.1
    5.3010 5.3016 184(16) 0.00385 155.9 191.0
    5.3020 5.3026 165(15) 0.00432 155.9 192.0
    5.3030 5.3036 184(16) 0.00385 155.9 193.1
    5.3040 5.3046 193(16) 0.00369 155.8 194.2
    5.3050 5.3056 169(15) 0.00426 155.8 195.4
    5.3060 5.3066 178(16) 0.00396 155.8 196.6
    5.3070 5.3076 166(15) 0.00427 155.8 197.9
    5.3080 5.3086 199(17) 0.00360 155.8 199.2
    5.3090 5.3096 197(17) 0.00362 155.8 200.6
    5.3100 5.3106 202(17) 0.003492 155.7 202.1
    5.3110 5.3116 199(17) 0.00355 155.7 203.7
    5.3120 5.3126 188(16) 0.00381 155.7 205.3
    5.3130 5.3136 197(17) 0.00364 155.7 207.1
    5.3140 5.3146 202(17) 0.00351 155.7 208.9
    5.3150 5.3156 194(17) 0.00364 155.6 210.8
    5.3160 5.3166 206(17) 0.003453 155.6 212.9
    5.3170 5.3176 200(17) 0.00354 155.6 215.0
    5.3180 5.3186 191(16) 0.00373 155.6 217.3
    5.3190 5.3196 175(16) 0.00409 155.6 219.9
    5.3200 5.3206 216(17) 0.003287 155.6 222.5
    5.3210 5.3216 191(16) 0.00371 155.5 225.3
    5.3220 5.3226 185(16) 0.00383 155.5 228.2
    5.3230 5.3236 207(17) 0.003413 155.5 231.3
    5.3240 5.3246 215(17) 0.003335 155.5 234.7
    5.3250 5.3256 247(19) 0.002858 155.5 238.2
    5.3260 5.3266 228(18) 0.003112 155.4 242.1
    5.3270 5.3276 242(18) 0.002949 155.4 246.2
    5.3280 5.3286 245(19) 0.002895 155.4 250.5
    5.3290 5.3296 243(18) 0.002936 155.4 255.3
    5.3300 5.3306 241(18) 0.002964 155.4 260.4
    5.3310 5.3316 251(19) 0.002837 155.4 265.9
    5.3320 5.3326  28E1(2)
                          0.002523 155.3 271.9
    5.3330 5.3336  29E1(2)
                          0.002491 155.3 278.3
    5.3340 5.3346  29E1(2)
                          0.002436 155.3 285.3
    5.3350 5.3356  30E1(2)
                          0.002398 155.3 293.0
    5.3360 5.3366  31E1(2)
                          0.002310 155.3 301.3
    5.3370 5.3376  29E1(2)
                          0.002417 155.2 310.4
    5.3380 5.3386  33E1(2)
                          0.002176 155.2 320.4
    5.3390 5.3396  34E1(2)
                          0.002104 155.2 331.4
    5.3400 5.3406  37E1(2)
                          0.001893 155.2 343.5
    5.3410 5.3416  37E1(2)
                          0.001915 155.2 356.9
    5.3420 5.3426  45E1(3)
                          0.001575 155.2 371.8
    5.3430 5.3436  44E1(3)
                          0.001630 155.1 388.5
    5.3440 5.3446  46E1(3)
                          0.001542 155.1 407.2
    5.3450 5.3456  51E1(3)
                          0.001381 155.1 428.3
    5.3460 5.3466  54E1(3)
                          0.001305 155.1 452.5
    5.3470 5.3476  61E1(3)
                          0.001156 155.1 480.3
    5.3480 5.3486  67E1(3)
                          0.001051 155.0 512.8
    5.3490 5.3496  75E1(3)
                          0.000957 155.0 551.4
    5.3500 5.3506  83E1(3)
                          0.000861 155.0 598.0
    5.3510 5.3516  90E1(4)
                          0.000784 155. 655.
    5.3520 5.3526  91E1(4)
                          0.000776 155. 726.
    5.3530 5.3536  105E1(4)
                           0.000673 155. 815.
    5.3540 5.3546  117E1(4)
                           0.000606 155. 927.
    5.3550 5.3556  135E1(4)
                           0.000527 155. 1067.
    5.3560 5.3566  150E1(5)
                           0.000472 155. 1244.
    5.3570 5.3576  166E1(5)
                           0.000428 155. 1462.
    5.3580 5.3586  183E1(5)
                           0.000388 155. 1727.
    5.3590 5.3596  209E1(5)
                           0.0003394 155. 2045.
    5.3600 5.3606  241E1(6)
                           0.0002940 155. 2418.
    5.3610 5.3616  270E1(6)
                           0.0002629 155. 2842.
    5.3620 5.3626  316E1(7)
                           0.0002241 155. 3311.
    5.3630 5.3636  352E1(7)
                           0.0002008 155. 3808.
    5.3640 5.3646  391E1(7)
                           0.0001816 155. 4305.
    5.3650 5.3656  439E1(8)
                           0.0001613 155. 4759.
    5.3660 5.3666  485E1(8)
                           0.0001460 155. 5114.
    5.3670 5.3676  541E1(9)
                           0.0001308 155. 5314.
    5.3680 5.3686  566E1(9)
                           0.0001251 155. 5321.
    5.3690 5.3696  563E1(9)
                           0.0001262 155. 5133.
    5.3700 5.3706  540E1(9)
                           0.0001312 155. 4786.
    5.3710 5.3716  461E1(8)
                           0.0001538 155. 4337.
    5.3720 5.3726  387E1(7)
                           0.0001837 155. 3842.
    5.3730 5.3736  317E1(7)
                           0.0002241 155. 3346.
    5.3740 5.3746  259E1(6)
                           0.0002750 155. 2874.
    5.3750 5.3756  206E1(5)
                           0.0003462 155. 2446.
    5.3760 5.3766  167E1(5)
                           0.000426 155. 2071.
    5.3770 5.3776  143E1(5)
                           0.000497 154. 1749.
    5.3780 5.3786  125E1(4)
                           0.000570 154. 1480.
    5.3790 5.3796  105E1(4)
                           0.000675 154. 1259.
    5.3800 5.3806  95E1(4)
                          0.000745 154. 1081.
    5.3810 5.3816  82E1(3)
                          0.000871 154.4 937.9
    5.3820 5.3826  75E1(3)
                          0.000948 154.4 824.4
    5.3830 5.3836  71E1(3)
                          0.001002 154.4 734.4
    5.3840 5.3846  64E1(3)
                          0.001114 154.4 662.7
    5.3850 5.3856  53E1(3)
                          0.001331 154.3 605.0
    5.3860 5.3866  49E1(3)
                          0.001439 154.3 557.9
    5.3870 5.3876  47E1(3)
                          0.001505 154.3 519.0
    5.3880 5.3886  41E1(2)
                          0.001746 154.3 486.2
    5.3890 5.3896  38E1(2)
                          0.001887 154.3 458.2
    5.3900 5.3906  37E1(2)
                          0.001939 154.2 434.0
    5.3910 5.3916  34E1(2)
                          0.002093 154.2 412.7
    5.3920 5.3926  31E1(2)
                          0.002283 154.2 393.9
    5.3930 5.3936  34E1(2)
                          0.002091 154.2 377.1
    5.3940 5.3946  31E1(2)
                          0.002320 154.2 362.1
    5.3950 5.3956  30E1(2)
                          0.002419 154.2 348.6
    5.3960 5.3966  29E1(2)
                          0.002470 154.1 336.4
    5.3970 5.3976  28E1(2)
                          0.002557 154.1 325.3
    5.3980 5.3986 267(19) 0.002642 154.1 315.3
    5.3990 5.3996 257(19) 0.002766 154.1 306.1
    5.4000 5.4006 260(19) 0.002729 154.1 297.7
    5.4010 5.4016 252(19) 0.002831 154.0 290.1
    5.4020 5.4026 225(18) 0.003130 154.0 283.1
    5.4030 5.4036 230(18) 0.003074 154.0 276.6
    5.4040 5.4046 200(17) 0.00355 154.0 270.7
    5.4050 5.4056 216(17) 0.003282 154.0 265.2
    5.4060 5.4066 244(19) 0.002904 153.9 260.2
    5.4070 5.4076 242(18) 0.002929 153.9 255.5
    5.4080 5.4086 230(18) 0.003123 153.9 251.2
    5.4090 5.4096 227(18) 0.003119 153.9 247.1
    5.4100 5.4106 219(18) 0.003250 153.9 243.4
    5.4110 5.4116 211(17) 0.003357 153.8 239.9
    5.4120 5.4126 211(17) 0.003359 153.8 236.7
    5.4130 5.4136 233(18) 0.003033 153.8 233.6
    5.4140 5.4146 214(17) 0.003321 153.8 230.8
    5.4150 5.4156 182(16) 0.00390 153.8 228.1
    5.4160 5.4166 173(16) 0.00414 153.7 225.6
    5.4170 5.4176 200(17) 0.00356 153.7 223.3
    5.4180 5.4186 176(16) 0.00406 153.7 221.1
    5.4190 5.4196 193(17) 0.00366 153.7 219.1
    5.4200 5.4206 213(17) 0.003319 153.7 217.1
    5.4210 5.4216 181(16) 0.00392 153.6 215.3
    5.4220 5.4226 182(16) 0.00392 153.6 213.6
    5.4230 5.4236 185(16) 0.00383 153.6 212.0
    5.4240 5.4246 200(17) 0.00354 153.6 210.5
    5.4250 5.4256 192(16) 0.00370 153.6 209.1
    5.4260 5.4266 203(17) 0.00351 153.5 207.7
    5.4270 5.4276 172(16) 0.00415 153.5 206.4
    5.4280 5.4286 185(16) 0.00387 153.5 205.3
    5.4290 5.4296 177(16) 0.00400 153.5 204.1
    5.4300 5.4306 192(16) 0.00372 153.5 203.1
    5.4310 5.4316 192(16) 0.00369 153.4 202.1
    5.4320 5.4326 164(15) 0.00430 153.4 201.1
    5.4330 5.4336 179(16) 0.00396 153.4 200.3
    5.4340 5.4346 170(15) 0.00419 153.4 199.4
    5.4350 5.4356 163(15) 0.00434 153.4 198.6
    5.4360 5.4366 198(17) 0.00357 153.4 197.9
    5.4370 5.4376 197(17) 0.00362 153.3 197.2
    5.4380 5.4386 192(16) 0.00371 153.3 196.6
    5.4390 5.4396 184(16) 0.00388 153.3 196.0
    5.4400 5.4406 173(16) 0.00412 153.3 195.4
    5.4410 5.4416 179(16) 0.00396 153.3 194.9
    5.4420 5.4426 173(16) 0.00409 153.2 194.4
    5.4430 5.4436 167(15) 0.00424 153.2 193.9
    5.4440 5.4446 158(15) 0.00452 153.2 193.5
    5.4450 5.4456 163(15) 0.00437 153.2 193.1
    5.4460 5.4466 182(16) 0.00387 153.2 192.8
    5.4470 5.4476 189(16) 0.00373 153.1 192.5
    5.4480 5.4486 172(16) 0.00411 153.1 192.2
    5.4490 5.4496 164(15) 0.00433 153.1 191.9
    5.4500 5.4506 175(16) 0.00405 153.1 191.7
    5.4510 5.4516 175(16) 0.00410 153.1 191.5
    5.4520 5.4526 188(16) 0.00383 153.0 191.3
    5.4530 5.4536 162(15) 0.00439 153.0 191.2
    5.4540 5.4546 154(15) 0.00462 153.0 191.1
    5.4550 5.4556 165(15) 0.00432 153.0 191.0
    5.4560 5.4566 168(15) 0.00424 153.0 190.9
    5.4570 5.4576 150(15) 0.00473 152.9 190.9
    5.4580 5.4586 159(15) 0.00444 152.9 190.9
    5.4590 5.4596 169(15) 0.00419 152.9 190.9
    5.4600 5.4606 162(15) 0.00438 152.9 191.0
    5.4610 5.4616 177(16) 0.00401 152.9 191.0
    5.4620 5.4626 185(16) 0.00386 152.8 191.2
    5.4630 5.4636 175(16) 0.00406 152.8 191.3
    5.4640 5.4646 156(15) 0.00453 152.8 191.5
    5.4650 5.4656 160(15) 0.00447 152.8 191.7
    5.4660 5.4666 152(15) 0.00466 152.8 191.9
    5.4670 5.4676 159(15) 0.00446 152.7 192.2
    5.4680 5.4686 179(16) 0.00399 152.7 192.5
    5.4690 5.4696 163(15) 0.00439 152.7 192.8
    5.4700 5.4706 173(16) 0.00410 152.7 193.2
    5.4710 5.4716 158(15) 0.00447 152.7 193.6
    5.4720 5.4726 171(16) 0.00415 152.6 194.0
    5.4730 5.4736 181(16) 0.00394 152.6 194.5
    5.4740 5.4746 181(16) 0.00396 152.6 195.0
    5.4750 5.4756 173(16) 0.00408 152.6 195.6
    5.4760 5.4766 157(15) 0.00448 152.5 196.2
    5.4770 5.4776 175(16) 0.00409 152.5 196.9
    5.4780 5.4786 193(17) 0.00367 152.5 197.6
    5.4790 5.4796 183(16) 0.00387 152.5 198.4
    5.4800 5.4806 185(16) 0.00387 152.5 199.2
    5.4810 5.4816 188(16) 0.00381 152.4 200.1
    5.4820 5.4826 161(15) 0.00442 152.4 201.0
    5.4830 5.4836 175(16) 0.00412 152.4 202.0
    5.4840 5.4846 170(15) 0.00418 152.4 203.2
    5.4850 5.4856 182(16) 0.00386 152.4 204.3
    5.4860 5.4866 195(17) 0.00361 152.3 205.6
    5.4870 5.4876 197(17) 0.00362 152.3 207.0
    5.4880 5.4886 185(16) 0.00383 152.3 208.5
    5.4890 5.4896 208(17) 0.003415 152.3 210.1
    5.4900 5.4906 195(17) 0.00362 152.3 211.8
    5.4910 5.4916 199(17) 0.00356 152.2 213.7
    5.4920 5.4926 187(16) 0.00381 152.2 215.7
    5.4930 5.4936 191(16) 0.00375 152.2 218.0
    5.4940 5.4946 196(17) 0.00360 152.2 220.4
    5.4950 5.4956 214(17) 0.003315 152.2 223.2
    5.4960 5.4966 207(17) 0.003402 152.1 226.3
    5.4970 5.4976 207(17) 0.003424 152.1 229.8
    5.4980 5.4986 221(18) 0.003199 152.1 233.9
    5.4990 5.4996 243(18) 0.002925 152.1 238.5
    5.5000 5.5006 215(17) 0.003298 152.1 244.0
    5.5010 5.5016 245(19) 0.002886 152.0 250.4
    5.5020 5.5026 254(19) 0.002796 152.0 258.0
    5.5030 5.5036 237(18) 0.002978 152.0 266.8
    5.5040 5.5046  27E1(2)
                          0.002607 152.0 277.1
    5.5050 5.5056 252(19) 0.002824 152.0 289.0
    5.5060 5.5066  28E1(2)
                          0.002549 151.9 302.5
    5.5070 5.5076 261(19) 0.002708 151.9 317.6
    5.5080 5.5086  30E1(2)
                          0.002373 151.9 334.0
    5.5090 5.5096  30E1(2)
                          0.002352 151.9 351.3
    5.5100 5.5106  29E1(2)
                          0.002446 151.9 368.8
    5.5110 5.5116  33E1(2)
                          0.002147 151.8 385.4
    5.5120 5.5126  33E1(2)
                          0.002158 151.8 399.7
    5.5130 5.5136  37E1(2)
                          0.001923 151.8 410.4
    5.5140 5.5146  39E1(2)
                          0.001836 151.8 417.0
    5.5150 5.5156  39E1(2)
                          0.001803 151.7 419.5
    5.5160 5.5166  40E1(2)
                          0.001784 151.7 419.2
    5.5170 5.5176  39E1(2)
                          0.001804 151.7 417.5
    5.5180 5.5186  41E1(2)
                          0.001749 151.7 416.1
    5.5190 5.5196  41E1(2)
                          0.001739 151.7 416.0
    5.5200 5.5206  36E1(2)
                          0.001953 151.6 418.3
    5.5210 5.5216  35E1(2)
                          0.002037 151.6 423.7
    5.5220 5.5226  38E1(2)
                          0.001857 151.6 432.9
    5.5230 5.5236  41E1(2)
                          0.001725 151.6 446.7
    5.5240 5.5246  44E1(3)
                          0.001606 151.6 465.8
    5.5250 5.5256  45E1(3)
                          0.001562 151.5 491.4
    5.5260 5.5266  52E1(3)
                          0.001372 151.5 525.0
    5.5270 5.5276  60E1(3)
                          0.001186 151.5 568.3
    5.5280 5.5286  63E1(3)
                          0.001118 151.5 623.5
    5.5290 5.5296  67E1(3)
                          0.001072 151.5 693.5
    5.5300 5.5306  78E1(3)
                          0.000917 151.4 781.5
    5.5310 5.5316  90E1(4)
                          0.000791 151. 890.
    5.5320 5.5326  107E1(4)
                           0.000661 151. 1024.
    5.5330 5.5336  120E1(4)
                           0.000589 151. 1184.
    5.5340 5.5346  142E1(5)
                           0.000500 151. 1374.
    5.5350 5.5356  173E1(5)
                           0.000410 151. 1594.
    5.5360 5.5366  208E1(5)
                           0.0003415 151. 1842.
    5.5370 5.5376  247E1(6)
                           0.0002877 151. 2113.
    5.5380 5.5386  292E1(6)
                           0.0002428 151. 2399.
    5.5390 5.5396  333E1(7)
                           0.0002134 151. 2685.
    5.5400 5.5406  350E1(7)
                           0.0002025 151. 2945.
    5.5410 5.5416  340E1(7)
                           0.0002082 151. 3153.
    5.5420 5.5426  335E1(7)
                           0.0002116 151. 3277.
    5.5430 5.5436  318E1(7)
                           0.0002226 151. 3295.
    5.5440 5.5446  295E1(6)
                           0.0002409 151. 3205.
    5.5450 5.5456  271E1(6)
                           0.0002614 151. 3023.
    5.5460 5.5466  247E1(6)
                           0.0002872 151. 2777.
    5.5470 5.5476  231E1(6)
                           0.0003071 151. 2499.
    5.5480 5.5486  204E1(5)
                           0.0003464 151. 2213.
    5.5490 5.5496  184E1(5)
                           0.000387 151. 1937.
    5.5500 5.5506  173E1(5)
                           0.000410 151. 1682.
    5.5510 5.5516  150E1(5)
                           0.000473 151. 1456.
    5.5520 5.5526  137E1(4)
                           0.000520 151. 1258.
    5.5530 5.5536  124E1(4)
                           0.000572 151. 1091.
    5.5540 5.5546  112E1(4)
                           0.000636 151. 952.
    5.5550 5.5556  101E1(4)
                           0.000701 151. 839.
    5.5560 5.5566 100E1(4)
                          0.000713 151. 749.
    5.5570 5.5576  92E1(4)
                          0.000773 151. 678.
    5.5580 5.5586  89E1(4)
                          0.000800 151. 625.
    5.5590 5.5596  79E1(3)
                          0.000901 150.8 585.3
    5.5600 5.5606  75E1(3)
                          0.000943 150.8 558.4
    5.5610 5.5616  72E1(3)
                          0.000995 150.8 542.4
    5.5620 5.5626  65E1(3)
                          0.001101 150.8 536.1
    5.5630 5.5636  65E1(3)
                          0.001098 150.7 538.5
    5.5640 5.5646  63E1(3)
                          0.001120 150.7 549.0
    5.5650 5.5656  64E1(3)
                          0.001118 150.7 566.6
    5.5660 5.5666  56E1(3)
                          0.001257 150.7 590.1
    5.5670 5.5676  60E1(3)
                          0.001191 150.7 617.3
    5.5680 5.5686  59E1(3)
                          0.001209 150.6 645.4
    5.5690 5.5696  58E1(3)
                          0.001229 150.6 669.9
    5.5700 5.5706  63E1(3)
                          0.001121 150.6 685.7
    5.5710 5.5716  62E1(3)
                          0.001150 150.6 687.9
    5.5720 5.5726  64E1(3)
                          0.001113 150.5 674.4
    5.5730 5.5736  67E1(3)
                          0.001059 150.5 646.8
    5.5740 5.5746  70E1(3)
                          0.001019 150.5 609.5
    5.5750 5.5756  62E1(3)
                          0.001158 150.5 567.3
    5.5760 5.5766  52E1(3)
                          0.001370 150.5 524.7
    5.5770 5.5776  49E1(3)
                          0.001450 150.4 484.4
    5.5780 5.5786  44E1(3)
                          0.001616 150.4 448.1
    5.5790 5.5796  42E1(2)
                          0.001681 150.4 416.5
    5.5800 5.5806  38E1(2)
                          0.001869 150.4 390.0
    5.5810 5.5816  36E1(2)
                          0.001949 150.4 368.3
    5.5820 5.5826  32E1(2)
                          0.002226 150.3 351.0
    5.5830 5.5836  31E1(2)
                          0.002294 150.3 337.5
    5.5840 5.5846  33E1(2)
                          0.002188 150.3 327.2
    5.5850 5.5856  30E1(2)
                          0.002398 150.3 319.6
    5.5860 5.5866  29E1(2)
                          0.002457 150.2 314.2
    5.5870 5.5876  28E1(2)
                          0.002549 150.2 310.6
    5.5880 5.5886  30E1(2)
                          0.002407 150.2 308.3
    5.5890 5.5896  34E1(2)
                          0.002116 150.2 307.3
    5.5900 5.5906 258(19) 0.002770 150.2 307.3
    5.5910 5.5916 260(19) 0.002729 150.1 308.1
    5.5920 5.5926 252(19) 0.002812 150.1 309.8
    5.5930 5.5936 263(19) 0.002697 150.1 312.4
    5.5940 5.5946  29E1(2)
                          0.002435 150.1 315.7
    5.5950 5.5956  30E1(2)
                          0.002308 150.1 319.9
    5.5960 5.5966  31E1(2)
                          0.002313 150.0 325.0
    5.5970 5.5976  30E1(2)
                          0.002344 150.0 331.0
    5.5980 5.5986  31E1(2)
                          0.002318 150.0 338.0
    5.5990 5.5996  31E1(2)
                          0.002264 150.0 346.2
    5.6000 5.6006  30E1(2)
                          0.002397 149.9 355.6
    5.6010 5.6016  29E1(2)
                          0.002470 149.9 366.5
    5.6020 5.6026  31E1(2)
                          0.002326 149.9 379.0
    5.6030 5.6036  34E1(2)
                          0.002088 149.9 393.5
    5.6040 5.6046  37E1(2)
                          0.001941 149.9 410.3
    5.6050 5.6056  34E1(2)
                          0.002126 149.8 429.9
    5.6060 5.6066  38E1(2)
                          0.001844 149.8 453.1
    5.6070 5.6076  42E1(2)
                          0.001679 149.8 480.9
    5.6080 5.6086  46E1(3)
                          0.001558 149.8 514.7
    5.6090 5.6096  48E1(3)
                          0.001480 149.8 556.4
    5.6100 5.6106  49E1(3)
                          0.001461 149.7 608.5
    5.6110 5.6116  59E1(3)
                          0.001208 149.7 674.1
    5.6120 5.6126  68E1(3)
                          0.001049 149.7 757.3
    5.6130 5.6136  74E1(3)
                          0.000960 149.7 862.5
    5.6140 5.6146  96E1(4)
                          0.000744 150. 995.
    5.6150 5.6156  107E1(4)
                           0.000666 150. 1160.
    5.6160 5.6166  123E1(4)
                           0.000578 150. 1362.
    5.6170 5.6176  147E1(5)
                           0.000482 150. 1605.
    5.6180 5.6186  174E1(5)
                           0.000409 150. 1891.
    5.6190 5.6196  210E1(5)
                           0.0003383 150. 2219.
    5.6200 5.6206  256E1(6)
                           0.0002781 150. 2581.
    5.6210 5.6216  328E1(7)
                           0.0002166 149. 2969.
    5.6220 5.6226  373E1(7)
                           0.0001900 149. 3358.
    5.6230 5.6236  423E1(8)
                           0.0001669 149. 3716.
    5.6240 5.6246  432E1(8)
                           0.0001638 149. 3998.
    5.6250 5.6256  423E1(8)
                           0.0001676 149. 4160.
    5.6260 5.6266  393E1(7)
                           0.0001807 149. 4168.
    5.6270 5.6276  349E1(7)
                           0.0002033 149. 4023.
    5.6280 5.6286  318E1(7)
                           0.0002233 149. 3751.
    5.6290 5.6296  283E1(6)
                           0.0002506 149. 3399.
    5.6300 5.6306  249E1(6)
                           0.0002852 149. 3010.
    5.6310 5.6316  225E1(6)
                           0.0003153 149. 2620.
    5.6320 5.6326  198E1(5)
                           0.000358 149. 2251.
    5.6330 5.6336  181E1(5)
                           0.000393 149. 1918.
    5.6340 5.6346  162E1(5)
                           0.000439 149. 1626.
    5.6350 5.6356  148E1(5)
                           0.000481 149. 1376.
    5.6360 5.6366  131E1(4)
                           0.000543 149. 1168.
    5.6370 5.6376  114E1(4)
                           0.000622 149. 998.
    5.6380 5.6386  102E1(4)
                           0.000694 149. 861.
    5.6390 5.6396  95E1(4)
                          0.000750 149. 752.
    5.6400 5.6406  86E1(4)
                          0.000821 149.1 665.2
    5.6410 5.6416  76E1(3)
                          0.000935 149.1 596.4
    5.6420 5.6426  68E1(3)
                          0.001035 149.0 541.7
    5.6430 5.6436  64E1(3)
                          0.001102 149.0 497.6
    5.6440 5.6446  57E1(3)
                          0.001244 149.0 461.6
    5.6450 5.6456  56E1(3)
                          0.001269 149.0 431.8
    5.6460 5.6466  50E1(3)
                          0.001416 148.9 406.6
    5.6470 5.6476  47E1(3)
                          0.001510 148.9 385.0
    5.6480 5.6486  45E1(3)
                          0.001572 148.9 366.3
    5.6490 5.6496  44E1(3)
                          0.001601 148.9 349.8
    5.6500 5.6506  36E1(2)
                          0.001945 148.9 335.2
    5.6510 5.6516  33E1(2)
                          0.002119 148.8 322.3
    5.6520 5.6526  37E1(2)
                          0.001922 148.8 310.6
    5.6530 5.6536  33E1(2)
                          0.002165 148.8 300.1
    5.6540 5.6546  33E1(2)
                          0.002134 148.8 290.7
    5.6550 5.6556  33E1(2)
                          0.002159 148.7 282.1
    5.6560 5.6566  27E1(2)
                          0.002615 148.7 274.2
    5.6570 5.6576  27E1(2)
                          0.002606 148.7 267.1
    5.6580 5.6586  28E1(2)
                          0.002580 148.7 260.5
    5.6590 5.6596 257(19) 0.002774 148.7 254.5
    5.6600 5.6606 267(19) 0.002642 148.6 249.0
    5.6610 5.6616 254(19) 0.002800 148.6 243.9
    5.6620 5.6626 231(18) 0.003081 148.6 239.2
    5.6630 5.6636 259(19) 0.002733 148.6 234.8
    5.6640 5.6646 240(18) 0.002960 148.5 230.7
    5.6650 5.6656 224(18) 0.003172 148.5 227.0
    5.6660 5.6666 216(17) 0.003269 148.5 223.5
    5.6670 5.6676 237(18) 0.003007 148.5 220.2
    5.6680 5.6686 227(18) 0.003129 148.5 217.1
    5.6690 5.6696 211(17) 0.003369 148.4 214.3
    5.6700 5.6706 194(17) 0.00367 148.4 211.6
    5.6710 5.6716 175(16) 0.00405 148.4 209.1
    5.6720 5.6726 181(16) 0.00391 148.4 206.7
    5.6730 5.6736 182(16) 0.00390 148.3 204.5
    5.6740 5.6746 188(16) 0.00377 148.3 202.3
    5.6750 5.6756 196(17) 0.00363 148.3 200.4
    5.6760 5.6766 205(17) 0.003453 148.3 198.5
    5.6770 5.6776 179(16) 0.00398 148.3 198.8
    5.6780 5.6786 181(16) 0.00390 148.2 197.1
    5.6790 5.6796 170(15) 0.00418 148.2 195.5
    5.6800 5.6806 171(16) 0.00413 148.2 194.0
    5.6810 5.6816 193(16) 0.00369 148.2 192.6
    5.6820 5.6826 221(18) 0.003195 148.1 191.3
    5.6830 5.6836 214(17) 0.003311 148.1 190.0
    5.6840 5.6846 207(17) 0.003428 148.1 188.7
    5.6850 5.6856 192(16) 0.00371 148.1 187.6
    5.6860 5.6866 175(16) 0.00404 148.1 186.5
    5.6870 5.6876 172(16) 0.00412 148.0 185.4
    5.6880 5.6886 181(16) 0.00389 148.0 184.4
    5.6890 5.6896 174(16) 0.00407 148.0 183.4
    5.6900 5.6906 154(15) 0.00463 148.0 182.5
    5.6910 5.6916 184(16) 0.00387 147.9 181.6
    5.6920 5.6926 191(16) 0.00371 147.9 180.8
    5.6930 5.6936 197(17) 0.00360 147.9 180.0
    5.6940 5.6946 175(16) 0.00406 147.9 179.2
    5.6950 5.6956 162(15) 0.00436 147.9 178.4
    5.6960 5.6966 154(15) 0.00458 147.8 177.7
    5.6970 5.6976 158(15) 0.00450 147.8 177.0
    5.6980 5.6986 159(15) 0.00445 147.8 176.4
    5.6990 5.6996 164(15) 0.00429 147.8 175.7
    5.7000 5.7006 160(15) 0.00442 147.7 175.1
    5.7010 5.7016 164(15) 0.00431 147.7 174.5
    5.7020 5.7026 181(16) 0.00392 147.7 174.0
    5.7030 5.7036 186(16) 0.00379 147.7 173.4
    5.7040 5.7046 176(16) 0.00402 147.6 172.9
    5.7050 5.7056 155(15) 0.00460 147.6 172.4
    5.7060 5.7066 151(15) 0.00468 147.6 171.9
    5.7070 5.7076 169(15) 0.00420 147.6 171.4
    5.7080 5.7086 162(15) 0.00438 147.6 171.0
    5.7090 5.7096 163(15) 0.00436 147.5 170.5
    5.7100 5.7106 172(16) 0.00408 147.5 170.1
    5.7110 5.7116 164(15) 0.00428 147.5 169.7
    5.7120 5.7126 152(15) 0.00467 147.5 169.3
    5.7130 5.7136 156(15) 0.00455 147.4 168.9
    5.7140 5.7146 154(15) 0.00462 147.4 168.5
    5.7150 5.7156 167(15) 0.00425 147.4 168.2
    5.7160 5.7166 148(14) 0.00478 147.4 167.8
    5.7170 5.7176 146(14) 0.00486 147.4 167.5
    5.7180 5.7186 139(14) 0.00516 147.3 167.2
    5.7190 5.7196 166(15) 0.00428 147.3 166.8
    5.7200 5.7206 157(15) 0.00452 147.3 166.5
    5.7210 5.7216 143(14) 0.00496 147.3 166.2
    5.7220 5.7226 153(15) 0.00465 147.2 165.9
    5.7230 5.7236 144(14) 0.00488 147.2 165.7
    5.7240 5.7246 162(15) 0.00443 147.2 165.4
    5.7250 5.7256 158(15) 0.00454 147.2 165.1
    5.7260 5.7266 150(15) 0.00472 147.2 164.9
    5.7270 5.7276 172(16) 0.00412 147.1 164.6
    5.7280 5.7286 177(16) 0.00401 147.1 164.4
    5.7290 5.7296 162(15) 0.00440 147.1 164.2
    5.7300 5.7306 144(14) 0.00496 147.1 163.9
    5.7310 5.7316 161(15) 0.00438 147.0 163.7
    5.7320 5.7326 160(15) 0.00447 147.0 163.5
    5.7330 5.7336 168(15) 0.00419 147.0 163.3
    5.7340 5.7346 151(15) 0.00467 147.0 163.1
    5.7350 5.7356 168(15) 0.00421 146.9 162.9
    5.7360 5.7366 172(16) 0.00414 146.9 162.7
    5.7370 5.7376 145(14) 0.00490 146.9 162.5
    5.7380 5.7386 156(15) 0.00459 146.9 162.4
    5.7390 5.7396 143(14) 0.00498 146.9 162.2
    5.7400 5.7406 150(15) 0.00474 146.8 162.0
    5.7410 5.7416 153(15) 0.00463 146.8 161.9
    5.7420 5.7426 153(15) 0.00464 146.8 161.7
    5.7430 5.7436 142(14) 0.00500 146.8 161.5
    5.7440 5.7446 135(14) 0.00524 146.7 161.4
    5.7450 5.7456 139(14) 0.00509 146.7 161.3
    5.7460 5.7466 154(15) 0.00460 146.7 161.1
    5.7470 5.7476 153(15) 0.00468 146.7 161.0
    5.7480 5.7486 148(14) 0.00480 146.7 160.8
    5.7490 5.7496 142(14) 0.00504 146.6 160.7
    5.7500 5.7506 156(15) 0.00460 146.6 160.6
    5.7510 5.7516 153(15) 0.00467 146.6 160.5
    5.7520 5.7526 165(15) 0.00427 146.6 160.4
    5.7530 5.7536 145(14) 0.00490 146.5 160.3
    5.7540 5.7546 157(15) 0.00450 146.5 160.1
    5.7550 5.7556 164(15) 0.00434 146.5 160.0
    5.7560 5.7566 158(15) 0.00449 146.5 159.9
    5.7570 5.7576 150(15) 0.00472 146.4 159.8
    5.7580 5.7586 155(15) 0.00454 146.4 159.8
    5.7590 5.7596 146(14) 0.00491 146.4 159.7
    5.7600 5.7606 136(14) 0.00521 146.4 159.6
    5.7610 5.7616 147(14) 0.00484 146.4 159.5
    5.7620 5.7626 165(15) 0.00433 146.3 159.4
    5.7630 5.7636 147(14) 0.00483 146.3 159.3
    5.7640 5.7646 152(15) 0.00473 146.3 159.3
    5.7650 5.7656 150(15) 0.00474 146.3 159.1
    5.7660 5.7666 161(15) 0.00442 146.2 159.1
    5.7670 5.7676 173(16) 0.00410 146.2 159.0
    5.7680 5.7686 147(14) 0.00484 146.2 158.9
    5.7690 5.7696 155(15) 0.00456 146.2 158.9
    5.7700 5.7706 153(15) 0.00465 146.1 158.8
    5.7710 5.7716 136(14) 0.00525 146.1 158.8
    5.7720 5.7726 136(14) 0.00521 146.1 158.7
    5.7730 5.7736 161(15) 0.00439 146.1 158.7
    5.7740 5.7746 145(14) 0.00493 146.1 158.6
    5.7750 5.7756 137(14) 0.00517 146.0 158.6
    5.7760 5.7766 153(15) 0.00463 146.0 158.6
    5.7770 5.7776 155(15) 0.00461 146.0 158.5
    5.7780 5.7786 139(14) 0.00516 146.0 158.5
    5.7790 5.7796 168(15) 0.00426 145.9 158.5
    5.7800 5.7806 140(14) 0.00506 145.9 158.5
    5.7810 5.7816 154(15) 0.00459 145.9 158.5
    5.7820 5.7826 165(15) 0.00431 145.9 158.5
    5.7830 5.7836 148(14) 0.00483 145.8 158.5
    5.7840 5.7846 152(15) 0.00471 145.8 158.5
    5.7850 5.7856 138(14) 0.00525 145.8 158.5
    5.7860 5.7866 156(15) 0.00455 145.8 158.5
    5.7870 5.7876 148(14) 0.00478 145.8 158.5
    5.7880 5.7886 161(15) 0.00444 145.7 158.5
    5.7890 5.7896 159(15) 0.00449 145.7 158.5
    5.7900 5.7906 137(14) 0.00524 145.7 158.5
    5.7910 5.7916 131(14) 0.00541 145.7 158.5
    5.7920 5.7926 143(14) 0.00494 145.6 158.5
    5.7930 5.7936 136(14) 0.00519 145.6 158.5
    5.7940 5.7946 144(14) 0.00486 145.6 158.6
    5.7950 5.7956 167(15) 0.00422 145.6 157.0
    5.7960 5.7966 160(15) 0.00444 145.5 157.1
    5.7970 5.7976 150(15) 0.00474 145.5 157.1
    5.7980 5.7986 148(14) 0.00477 145.5 157.1
    5.7990 5.7996 163(15) 0.00437 145.5 157.2
    5.8000 5.8006 178(16) 0.00396 145.5 157.2
    5.8010 5.8016 153(15) 0.00462 145.4 157.3
    5.8020 5.8026 150(14) 0.00478 145.4 157.4
    5.8030 5.8036 144(14) 0.00494 145.4 157.4
    5.8040 5.8046 141(14) 0.00501 145.4 157.5
    5.8050 5.8056 162(15) 0.00436 145.3 157.6
    5.8060 5.8066 150(15) 0.00475 145.3 157.6
    5.8070 5.8076 141(14) 0.00504 145.3 157.7
    5.8080 5.8086 144(14) 0.00491 145.3 157.8
    5.8090 5.8096 173(16) 0.00410 145.2 157.9
    5.8100 5.8106 158(15) 0.00446 145.2 158.0
    5.8110 5.8116 160(15) 0.00445 145.2 158.1
    5.8120 5.8126 172(16) 0.00409 145.2 158.2
    5.8130 5.8136 171(16) 0.00414 145.2 158.3
    5.8140 5.8146 142(14) 0.00502 145.1 158.4
    5.8150 5.8156 144(14) 0.00494 145.1 158.5
    5.8160 5.8166 163(15) 0.00435 145.1 158.6
    5.8170 5.8176 144(14) 0.00491 145.1 158.7
    5.8180 5.8186 146(14) 0.00487 145.0 158.9
    5.8190 5.8196 135(14) 0.00530 145.0 159.0
    5.8200 5.8206 151(15) 0.00468 145.0 159.1
    5.8210 5.8216 153(15) 0.00464 145.0 159.3
    5.8220 5.8226 163(15) 0.00435 144.9 159.4
    5.8230 5.8236 158(15) 0.00453 144.9 159.4
    5.8240 5.8246 164(15) 0.00441 144.9 159.6
    5.8250 5.8256 160(15) 0.00442 144.9 159.8
    5.8260 5.8266 155(15) 0.00455 144.9 160.0
    5.8270 5.8276 177(16) 0.00398 144.8 160.2
    5.8280 5.8286 166(15) 0.00427 144.8 160.4
    5.8290 5.8296 178(16) 0.00398 144.8 160.6
    5.8300 5.8306 158(15) 0.00449 144.8 160.8
    5.8310 5.8316 152(15) 0.00468 144.7 161.0
    5.8320 5.8326 168(15) 0.00426 144.7 161.2
    5.8330 5.8336 147(14) 0.00482 144.7 161.5
    5.8340 5.8346 152(15) 0.00469 144.7 161.7
    5.8350 5.8356 142(14) 0.00502 144.6 162.0
    5.8360 5.8366 130(13) 0.00550 144.6 162.2
    5.8370 5.8376 145(14) 0.00489 144.6 162.5
    5.8380 5.8386 149(14) 0.00478 144.6 162.8
    5.8390 5.8396 146(14) 0.00488 144.5 163.1
    5.8400 5.8406 162(15) 0.00442 144.5 163.4
    5.8410 5.8416 136(14) 0.00522 144.5 163.7
    5.8420 5.8426 157(15) 0.00452 144.5 164.1
    5.8430 5.8436 150(15) 0.00473 144.5 164.5
    5.8440 5.8446 148(14) 0.00480 144.4 164.8
    5.8450 5.8456 168(15) 0.00422 144.4 165.2
    5.8460 5.8466 165(15) 0.00429 144.4 165.6
    5.8470 5.8476 137(14) 0.00518 144.4 166.0
    5.8480 5.8486 142(14) 0.00498 144.3 166.4
    5.8490 5.8496 148(14) 0.00480 144.3 166.9
    5.8500 5.8506 133(14) 0.00534 144.3 167.3
    5.8510 5.8516 141(14) 0.00502 144.3 167.8
    5.8520 5.8526 141(14) 0.00504 144.2 168.3
    5.8530 5.8536 155(15) 0.00459 144.2 168.9
    5.8540 5.8546 158(15) 0.00452 144.2 169.4
    5.8550 5.8556 188(16) 0.00377 144.2 170.0
    5.8560 5.8566 168(15) 0.00420 144.2 170.6
    5.8570 5.8576 176(16) 0.00405 144.1 171.2
    5.8580 5.8586 177(16) 0.00403 144.1 171.8
    5.8590 5.8596 160(15) 0.00444 144.1 172.5
    5.8600 5.8606 168(15) 0.00418 144.1 173.2
    5.8610 5.8616 178(16) 0.00401 144.0 174.0
    5.8620 5.8626 190(16) 0.00377 144.0 174.8
    5.8630 5.8636 188(16) 0.00375 144.0 175.6
    5.8640 5.8646 167(15) 0.00425 144.0 176.4
    5.8650 5.8656 168(15) 0.00422 143.9 177.3
    5.8660 5.8666 169(15) 0.00418 143.9 178.3
    5.8670 5.8676 192(16) 0.00373 143.9 179.3
    5.8680 5.8686 206(17) 0.003446 143.9 180.3
    5.8690 5.8696 199(17) 0.00357 143.8 181.4
    5.8700 5.8706 184(16) 0.00386 143.8 182.5
    5.8710 5.8716 175(16) 0.00407 143.8 183.7
    5.8720 5.8726 165(15) 0.00436 143.8 185.0
    5.8730 5.8736 172(16) 0.00413 143.8 186.3
    5.8740 5.8746 177(16) 0.00400 143.7 187.8
    5.8750 5.8756 163(15) 0.00437 143.7 189.3
    5.8760 5.8766 178(16) 0.00399 143.7 190.8
    5.8770 5.8776 186(16) 0.00378 143.7 192.5
    5.8780 5.8786 186(16) 0.00381 143.6 192.5
    5.8790 5.8796 164(15) 0.00434 143.6 194.4
    5.8800 5.8806 187(16) 0.00378 143.6 196.4
    5.8810 5.8816 183(16) 0.00388 143.6 198.5
    5.8820 5.8826 179(16) 0.00399 143.5 200.8
    5.8830 5.8836 195(17) 0.00362 143.5 203.2
    5.8840 5.8846 200(17) 0.00354 143.5 205.7
    5.8850 5.8856 185(16) 0.00382 143.5 208.5
    5.8860 5.8866 183(16) 0.00387 143.4 211.4
    5.8870 5.8876 210(17) 0.003392 143.4 214.5
    5.8880 5.8886 215(17) 0.003283 143.4 217.8
    5.8890 5.8896 212(17) 0.003357 143.4 221.4
    5.8900 5.8906 209(17) 0.003408 143.4 225.3
    5.8910 5.8916 220(18) 0.003229 143.3 229.4
    5.8920 5.8926 236(18) 0.003008 143.3 233.9
    5.8930 5.8936 234(18) 0.003023 143.3 238.7
    5.8940 5.8946 255(19) 0.002766 143.3 243.9
    5.8950 5.8956 254(19) 0.002796 143.2 249.6
    5.8960 5.8966 256(19) 0.002785 143.2 255.7
    5.8970 5.8976 244(18) 0.002924 143.2 262.4
    5.8980 5.8986 257(19) 0.002763 143.2 269.7
    5.8990 5.8996  27E1(2)
                          0.002604 143.1 277.7
    5.9000 5.9006  29E1(2)
                          0.002485 143.1 286.5
    5.9010 5.9016  31E1(2)
                          0.002320 143.1 296.1
    5.9020 5.9026  34E1(2)
                          0.002100 143.1 306.8
    5.9030 5.9036  35E1(2)
                          0.002033 143.0 318.6
    5.9040 5.9046  39E1(2)
                          0.001825 143.0 331.7
    5.9050 5.9056  38E1(2)
                          0.001876 143.0 346.4
    5.9060 5.9066  40E1(2)
                          0.001799 143.0 363.0
    5.9070 5.9076  44E1(3)
                          0.001622 143.0 381.9
    5.9080 5.9086  47E1(3)
                          0.001519 142.9 403.6
    5.9090 5.9096  50E1(3)
                          0.001428 142.9 428.9
    5.9100 5.9106  57E1(3)
                          0.001238 142.9 458.7
    5.9110 5.9116  65E1(3)
                          0.001099 142.9 494.3
    5.9120 5.9126  67E1(3)
                          0.001059 142.8 537.5
    5.9130 5.9136  71E1(3)
                          0.000998 142.8 590.5
    5.9140 5.9146  79E1(3)
                          0.000907 142.8 655.9
    5.9150 5.9156  92E1(4)
                          0.000768 143. 737.
    5.9160 5.9166 100E1(4)
                          0.000711 143. 838.
    5.9170 5.9176  105E1(4)
                           0.000673 143. 962.
    5.9180 5.9186  121E1(4)
                           0.000587 143. 1114.
    5.9190 5.9196  142E1(5)
                           0.000500 143. 1298.
    5.9200 5.9206  153E1(5)
                           0.000465 143. 1516.
    5.9210 5.9216  170E1(5)
                           0.000419 143. 1771.
    5.9220 5.9226  191E1(5)
                           0.000371 143. 2063.
    5.9230 5.9236  216E1(6)
                           0.0003283 143. 2387.
    5.9240 5.9246  244E1(6)
                           0.0002909 143. 2737.
    5.9250 5.9256  272E1(6)
                           0.0002609 143. 3098.
    5.9260 5.9266  295E1(7)
                           0.0002402 143. 3449.
    5.9270 5.9276  342E1(7)
                           0.0002070 142. 3756.
    5.9280 5.9286  376E1(7)
                           0.0001882 142. 3984.
    5.9290 5.9296  405E1(8)
                           0.0001752 142. 4096.
    5.9300 5.9306  422E1(8)
                           0.0001677 142. 4073.
    5.9310 5.9316  433E1(8)
                           0.0001637 142. 3920.
    5.9320 5.9326  411E1(8)
                           0.0001725 142. 3663.
    5.9330 5.9336  390E1(7)
                           0.0001816 142. 3338.
    5.9340 5.9346  347E1(7)
                           0.0002042 142. 2981.
    5.9350 5.9356  290E1(6)
                           0.0002452 142. 2621.
    5.9360 5.9366  233E1(6)
                           0.0003048 142. 2278.
    5.9370 5.9376  196E1(5)
                           0.000363 142. 1964.
    5.9380 5.9386  166E1(5)
                           0.000428 142. 1684.
    5.9390 5.9396  135E1(4)
                           0.000526 142. 1441.
    5.9400 5.9406  118E1(4)
                           0.000603 142. 1234.
    5.9410 5.9416  104E1(4)
                           0.000680 142. 1061.
    5.9420 5.9426  91E1(4)
                          0.000781 142. 919.
    5.9430 5.9436  81E1(3)
                          0.000873 142.1 802.4
    5.9440 5.9446  73E1(3)
                          0.000968 142.1 708.5
    5.9450 5.9456  63E1(3)
                          0.001129 142.1 632.8
    5.9460 5.9466  57E1(3)
                          0.001247 142.0 571.7
    5.9470 5.9476  52E1(3)
                          0.001352 142.0 522.2
    5.9480 5.9486  48E1(3)
                          0.001477 142.0 481.7
    5.9490 5.9496  41E1(2)
                          0.001747 142.0 448.1
    5.9500 5.9506  38E1(2)
                          0.001850 141.9 419.9
    5.9510 5.9516  41E1(2)
                          0.001725 141.9 395.8
    5.9520 5.9526  36E1(2)
                          0.002003 141.9 375.1
    5.9530 5.9536  34E1(2)
                          0.002088 141.9 357.0
    5.9540 5.9546  32E1(2)
                          0.002199 141.8 341.1
    5.9550 5.9556  28E1(2)
                          0.002585 141.8 326.9
    5.9560 5.9566  29E1(2)
                          0.002484 141.8 314.2
    5.9570 5.9576  31E1(2)
                          0.002309 141.8 302.8
    5.9580 5.9586 266(19) 0.002659 141.7 292.5
    5.9590 5.9596  28E1(2)
                          0.002568 141.7 283.2
    5.9600 5.9606 251(19) 0.002810 141.7 274.7
    5.9610 5.9616 230(18) 0.003077 141.7 266.9
    5.9620 5.9626 228(18) 0.003146 141.6 259.8
    5.9630 5.9636 229(18) 0.003116 141.6 253.3
    5.9640 5.9646 220(18) 0.003239 141.6 247.3
    5.9650 5.9656 225(18) 0.003182 141.6 241.8
    5.9660 5.9666 224(18) 0.003179 141.6 236.8
    5.9670 5.9676 235(18) 0.003034 141.5 232.1
    5.9680 5.9686 222(18) 0.003206 141.5 227.7
    5.9690 5.9696 191(16) 0.00377 141.5 223.7
    5.9700 5.9706 198(17) 0.00360 141.5 220.0
    5.9710 5.9716 186(16) 0.00382 141.4 216.5
    5.9720 5.9726 185(16) 0.00386 141.4 213.2
    5.9730 5.9736 201(17) 0.00354 141.4 210.2
    5.9740 5.9746 207(17) 0.003412 141.4 207.4
    5.9750 5.9756 201(17) 0.00352 141.3 204.8
    5.9760 5.9766 193(17) 0.00365 141.3 202.3
    5.9770 5.9776 186(16) 0.00379 141.3 200.0
    5.9780 5.9786 161(15) 0.00442 141.3 197.8
    5.9790 5.9796 180(16) 0.00394 141.2 195.8
    5.9800 5.9806 195(17) 0.00364 141.2 193.9
    5.9810 5.9816 188(16) 0.00379 141.2 192.1
    5.9820 5.9826 171(15) 0.00418 141.2 190.4
    5.9830 5.9836 165(15) 0.00434 141.1 188.8
    5.9840 5.9846 154(15) 0.00464 141.1 187.3
    5.9850 5.9856 171(15) 0.00418 141.1 185.9
    5.9860 5.9866 158(15) 0.00452 141.1 184.6
    5.9870 5.9876 169(15) 0.00422 141.0 183.4
    5.9880 5.9886 170(15) 0.00420 141.0 182.2
    5.9890 5.9896 162(15) 0.00442 141.0 181.1
    5.9900 5.9906 181(16) 0.00394 141.0 180.1
    5.9910 5.9916 160(15) 0.00447 141.0 179.2
    5.9920 5.9926 185(16) 0.00384 140.9 178.3
    5.9930 5.9936 178(16) 0.00403 140.9 177.5
    5.9940 5.9946 164(15) 0.00435 140.9 176.7
    5.9950 5.9956 152(15) 0.00467 140.9 176.0
    5.9960 5.9966 161(15) 0.00441 140.8 175.4
    5.9970 5.9976 190(16) 0.00372 140.8 174.8
    5.9980 5.9986 167(15) 0.00429 140.8 174.3
    5.9990 5.9996 180(16) 0.00395 140.8 173.8
    6.0000 6.0006 164(14) 0.00520 140.7 173.4
    6.0010 6.0016 175(14) 0.00483 140.7 173.1
    6.0020 6.0026 143(13) 0.00592 140.7 172.8
    6.0030 6.0036 151(13) 0.00568 140.7 172.6
    6.0040 6.0046 161(14) 0.00529 140.6 172.4
    6.0050 6.0056 144(13) 0.00591 140.6 172.3
    6.0060 6.0066 159(14) 0.00535 140.6 172.4
    6.0070 6.0076 168(14) 0.00503 140.6 172.4
    6.0080 6.0086 182(15) 0.00464 140.5 172.6
    6.0090 6.0096 168(14) 0.00508 140.5 172.9
    6.0100 6.0106 147(13) 0.00579 140.5 173.3
    6.0110 6.0116 154(13) 0.00557 140.5 173.9
    6.0120 6.0126 156(14) 0.00544 140.5 174.6
    6.0130 6.0136 165(14) 0.00516 140.4 175.5
    6.0140 6.0146 180(15) 0.00471 140.4 176.6
    6.0150 6.0156 186(15) 0.00457 140.4 178.1
    6.0160 6.0166 170(14) 0.00498 140.4 179.9
    6.0170 6.0176 185(15) 0.00460 140.3 182.2
    6.0180 6.0186 175(14) 0.00489 140.3 185.2
    6.0190 6.0196 188(15) 0.00454 140.3 189.0
    6.0200 6.0206 194(15) 0.00438 140.3 194.0
    6.0210 6.0216 208(16) 0.00409 140.2 200.2
    6.0220 6.0226 214(16) 0.00399 140.2 208.2
    6.0230 6.0236 215(16) 0.00395 140.2 218.1
    6.0240 6.0246 216(16) 0.00395 140.2 230.2
    6.0250 6.0256 220(16) 0.00388 140.1 244.9
    6.0260 6.0266 222(16) 0.00383 140.1 262.2
    6.0270 6.0276 267(18) 0.003187 140.1 282.0
    6.0280 6.0286 278(18) 0.003057 140.1 304.2
    6.0290 6.0296  32E1(2)
                          0.002617 140.0 328.0
    6.0300 6.0306 319(19) 0.002650 140.0 352.2
    6.0310 6.0316  36E1(2)
                          0.002350 140.0 375.0
    6.0320 6.0326  39E1(2)
                          0.002178 140.0 393.9
    6.0330 6.0336  37E1(2)
                          0.002279 139.9 406.0
    6.0340 6.0346  35E1(2)
                          0.002447 139.9 409.2
    6.0350 6.0356 317(19) 0.002679 139.9 402.7
    6.0360 6.0366 301(19) 0.002799 139.9 387.9
    6.0370 6.0376 302(19) 0.002806 139.9 367.2
    6.0380 6.0386 295(19) 0.002870 139.8 343.3
    6.0390 6.0396 294(19) 0.002892 139.8 318.6
    6.0400 6.0406 282(18) 0.003014 139.8 294.8
    6.0410 6.0416 259(17) 0.003303 139.8 272.9
    6.0420 6.0426 238(17) 0.00354 139.7 253.4
    6.0430 6.0436 226(16) 0.00377 139.7 236.5
    6.0440 6.0446 226(16) 0.00377 139.7 222.2
    6.0450 6.0456 215(16) 0.00395 139.7 210.3
    6.0460 6.0466 219(16) 0.00388 139.6 200.6
    6.0470 6.0476 206(16) 0.00414 139.6 192.8
    6.0480 6.0486 202(15) 0.00420 139.6 186.6
    6.0490 6.0496 200(15) 0.00424 139.6 181.6
    6.0500 6.0506 188(15) 0.00451 139.5 177.6
    6.0510 6.0516 175(14) 0.00489 139.5 174.5
    6.0520 6.0526 175(14) 0.00487 139.5 171.9
    6.0530 6.0536 177(15) 0.00475 139.5 169.8
    6.0540 6.0546 172(14) 0.00487 139.4 168.1
    6.0550 6.0556 172(14) 0.00494 139.4 166.6
    6.0560 6.0566 171(14) 0.00499 139.4 165.4
    6.0570 6.0576 167(14) 0.00499 139.4 164.3
    6.0580 6.0586 156(14) 0.00540 139.3 163.5
    6.0590 6.0596 162(14) 0.00524 139.3 162.8
    6.0600 6.0606 159(14) 0.00534 139.3 162.2
    6.0610 6.0616 168(14) 0.00506 139.3 161.7
    6.0620 6.0626 149(13) 0.00567 139.3 161.4
    6.0630 6.0636 162(14) 0.00526 139.2 161.3
    6.0640 6.0646 166(14) 0.00514 139.2 161.2
    6.0650 6.0656 175(14) 0.00481 139.2 161.4
    6.0660 6.0666 165(14) 0.00520 139.2 161.7
    6.0670 6.0676 190(15) 0.00448 139.1 162.2
    6.0680 6.0686 150(13) 0.00566 139.1 163.0
    6.0690 6.0696 134(13) 0.00625 139.1 164.0
    6.0700 6.0706 174(14) 0.00485 139.1 165.3
    6.0710 6.0716 172(14) 0.00495 139.0 167.0
    6.0720 6.0726 162(14) 0.00526 139.0 169.0
    6.0730 6.0736 174(14) 0.00495 139.0 171.4
    6.0740 6.0746 163(14) 0.00532 139.0 174.1
    6.0750 6.0756 171(14) 0.00496 138.9 177.2
    6.0760 6.0766 179(15) 0.00471 138.9 180.6
    6.0770 6.0776 172(14) 0.00496 138.9 184.2
    6.0780 6.0786 185(15) 0.00455 138.9 187.9
    6.0790 6.0796 194(15) 0.00439 138.8 191.6
    6.0800 6.0806 217(16) 0.00391 138.8 195.1
    6.0810 6.0816 199(15) 0.00431 138.8 198.2
    6.0820 6.0826 190(15) 0.00450 138.8 200.8
    6.0830 6.0836 188(15) 0.00453 138.7 202.9
    6.0840 6.0846 214(16) 0.00397 138.7 205.0
    6.0850 6.0856 216(16) 0.00395 138.7 207.2
    6.0860 6.0866 218(16) 0.00387 138.7 210.0
    6.0870 6.0876 216(16) 0.00393 138.7 213.7
    6.0880 6.0886 208(16) 0.00404 138.6 218.5
    6.0890 6.0896 209(16) 0.00404 138.6 224.3
    6.0900 6.0906 215(16) 0.00394 138.6 230.9
    6.0910 6.0916 233(17) 0.00361 138.6 237.7
    6.0920 6.0926 233(17) 0.00360 138.5 243.8
    6.0930 6.0936 203(15) 0.00417 138.5 248.0
    6.0940 6.0946 211(16) 0.00403 138.5 249.2
    6.0950 6.0956 241(17) 0.00353 138.5 246.7
    6.0960 6.0966 256(17) 0.003327 138.4 240.7
    6.0970 6.0976 234(17) 0.00362 138.4 232.2
    6.0980 6.0986 207(16) 0.00408 138.4 222.2
    6.0990 6.0996 195(15) 0.00435 138.4 211.8
    6.1000 6.1006 207(16) 0.00409 138.3 201.9
    6.1010 6.1016 197(15) 0.00433 138.3 192.7
    6.1020 6.1026 186(15) 0.00455 138.3 184.6
    6.1030 6.1036 185(15) 0.00462 138.3 177.7
    6.1040 6.1046 172(14) 0.00497 138.2 171.9
    6.1050 6.1056 162(14) 0.00526 138.2 167.1
    6.1060 6.1066 179(15) 0.00471 138.2 163.3
    6.1070 6.1076 174(14) 0.00485 138.2 160.2
    6.1080 6.1086 183(15) 0.00466 138.1 157.7
    6.1090 6.1096 162(14) 0.00524 138.1 155.7
    6.1100 6.1106 169(14) 0.00503 138.1 154.1
    6.1110 6.1116 163(14) 0.00519 138.1 152.8
    6.1120 6.1126 149(13) 0.00573 138.1 151.8
    6.1130 6.1136 154(13) 0.00559 138.0 150.9
    6.1140 6.1146 135(13) 0.00630 138.0 150.1
    6.1150 6.1156 142(13) 0.00596 138.0 149.4
    6.1160 6.1166 153(13) 0.00558 138.0 148.8
    6.1170 6.1176 161(14) 0.00529 137.9 148.3
    6.1180 6.1186 164(14) 0.00521 137.9 147.8
    6.1190 6.1196 167(14) 0.00512 137.9 147.3
    6.1200 6.1206 150(13) 0.00568 137.9 146.9
    6.1210 6.1216 157(14) 0.00538 137.8 146.5
    6.1220 6.1226 147(13) 0.00576 137.8 146.2
    6.1230 6.1236 142(13) 0.00597 137.8 145.9
    6.1240 6.1246 155(13) 0.00553 137.8 145.6
    6.1250 6.1256 154(13) 0.00555 137.7 145.3
    6.1260 6.1266 156(14) 0.00545 137.7 145.0
    6.1270 6.1276 148(13) 0.00570 137.7 144.8
    6.1280 6.1286 129(12) 0.00659 137.7 144.6
    6.1290 6.1296 140(13) 0.00613 137.6 144.4
    6.1300 6.1306 137(13) 0.00625 137.6 144.2
    6.1310 6.1316 132(12) 0.00642 137.6 144.0
    6.1320 6.1326 140(13) 0.00604 137.6 143.8
    6.1330 6.1336 154(13) 0.00555 137.5 143.6
    6.1340 6.1346 138(13) 0.00626 137.5 143.4
    6.1350 6.1356 155(14) 0.00543 137.5 143.3
    6.1360 6.1366 144(13) 0.00592 137.5 143.1
    6.1370 6.1376 133(12) 0.00643 137.5 143.0
    6.1380 6.1386 142(13) 0.00605 137.4 142.8
    6.1390 6.1396 128(12) 0.00681 137.4 142.7
    6.1400 6.1406 139(13) 0.00612 137.4 142.6
    6.1410 6.1416 150(13) 0.00565 137.4 142.4
    6.1420 6.1426 149(13) 0.00571 137.3 142.3
    6.1430 6.1436 136(13) 0.00629 137.3 142.2
    6.1440 6.1446 153(13) 0.00572 137.3 142.1
    6.1450 6.1456 154(13) 0.00549 137.3 142.0
    6.1460 6.1466 129(12) 0.00654 137.2 141.9
    6.1470 6.1476 147(13) 0.00577 137.2 141.8
    6.1480 6.1486 136(13) 0.00630 137.2 141.7
    6.1490 6.1496 137(13) 0.00622 137.2 141.6
    6.1500 6.1506 154(13) 0.00552 137.1 141.5
    6.1510 6.1516 139(13) 0.00617 137.1 141.4
    6.1520 6.1526 141(13) 0.00605 137.1 141.3
    6.1530 6.1536 132(12) 0.00653 137.1 141.2
    6.1540 6.1546 167(14) 0.00509 137.0 141.1
    6.1550 6.1556 156(14) 0.00544 137.0 141.0
    6.1560 6.1566 149(13) 0.00570 137.0 140.9
    6.1570 6.1576 150(13) 0.00565 137.0 140.9
    6.1580 6.1586 137(13) 0.00621 136.9 140.8
    6.1590 6.1596 130(12) 0.00655 136.9 140.7
    6.1600 6.1606 123(12) 0.00690 136.9 140.6
    6.1610 6.1616 159(14) 0.00531 136.9 140.5
    6.1620 6.1626 150(13) 0.00564 136.9 140.5
    6.1630 6.1636 154(13) 0.00550 136.8 140.4
    6.1640 6.1646 143(13) 0.00593 136.8 140.3
    6.1650 6.1656 157(14) 0.00545 136.8 140.3
    6.1660 6.1666 148(13) 0.00582 136.8 140.2
    6.1670 6.1676 135(13) 0.00634 136.7 140.1
    6.1680 6.1686 152(13) 0.00562 136.7 140.1
    6.1690 6.1696 126(12) 0.00673 136.7 140.0
    6.1700 6.1706 143(13) 0.00590 136.7 139.9
    6.1710 6.1716 148(13) 0.00572 136.6 139.9
    6.1720 6.1726 152(13) 0.00557 136.6 139.8
    6.1730 6.1736 144(13) 0.00592 136.6 139.7
    6.1740 6.1746 142(13) 0.00592 136.6 139.7
    6.1750 6.1756 162(14) 0.00526 136.5 139.6
    6.1760 6.1766 144(13) 0.00594 136.5 139.6
    6.1770 6.1776 139(13) 0.00615 136.5 139.5
    6.1780 6.1786 144(13) 0.00590 136.5 139.4
    6.1790 6.1796 136(13) 0.00631 136.4 139.4
    6.1800 6.1806 133(12) 0.00643 136.4 139.3
    6.1810 6.1816 140(13) 0.00609 136.4 137.2
    6.1820 6.1826 138(13) 0.00608 136.4 137.2
    6.1830 6.1836 151(13) 0.00565 136.3 137.1
    6.1840 6.1846 133(13) 0.00637 136.3 137.1
    6.1850 6.1856 135(13) 0.00635 136.3 137.1
    6.1860 6.1866 132(12) 0.00653 136.3 137.0
    6.1870 6.1876 159(14) 0.00527 136.3 137.0
    6.1880 6.1886 157(14) 0.00535 136.2 137.0
    6.1890 6.1896 137(13) 0.00623 136.2 136.9
    6.1900 6.1906 150(13) 0.00564 136.2 136.9
    6.1910 6.1916 154(14) 0.00541 136.2 136.8
    6.1920 6.1926 142(13) 0.00593 136.1 136.8
    6.1930 6.1936 157(14) 0.00542 136.1 136.8
    6.1940 6.1946 137(13) 0.00625 136.1 136.7
    6.1950 6.1956 137(13) 0.00619 136.1 136.7
    6.1960 6.1966 144(13) 0.00593 136.0 136.7
    6.1970 6.1976 133(12) 0.00641 136.0 136.6
    6.1980 6.1986 144(13) 0.00587 136.0 136.6
    6.1990 6.1996 130(12) 0.00654 136.0 136.6
    6.2000 6.2006 138(13) 0.00621 135.9 136.5
    6.2010 6.2016 142(13) 0.00601 135.9 136.5
    6.2020 6.2026 153(13) 0.00552 135.9 136.5
    6.2030 6.2036 152(13) 0.00561 135.9 136.4
    6.2040 6.2046 129(12) 0.00670 135.8 136.4
    6.2050 6.2056 134(13) 0.00639 135.8 136.4
    6.2060 6.2066 153(13) 0.00556 135.8 136.3
    6.2070 6.2076 136(13) 0.00624 135.8 136.3
    6.2080 6.2086 156(14) 0.00538 135.7 136.3
    6.2090 6.2096 149(13) 0.00575 135.7 136.2
    6.2100 6.2106 153(13) 0.00555 135.7 136.2
    6.2110 6.2116 132(13) 0.00639 135.7 136.2
    6.2120 6.2126 140(13) 0.00599 135.7 136.2
    6.2130 6.2136 155(14) 0.00546 135.6 136.1
    6.2140 6.2146 159(14) 0.00534 135.6 136.1
    6.2150 6.2156 145(13) 0.00584 135.6 136.1
    6.2160 6.2166 147(13) 0.00577 135.6 136.0
    6.2170 6.2176 147(13) 0.00582 135.5 136.0
    6.2180 6.2186 141(13) 0.00611 135.5 136.0
    6.2190 6.2196 131(12) 0.00646 135.5 135.9
    6.2200 6.2206 139(13) 0.00615 135.5 135.9
    6.2210 6.2216 156(14) 0.00546 135.4 135.9
    6.2220 6.2226 152(13) 0.00562 135.4 135.9
    6.2230 6.2236 164(14) 0.00519 135.4 135.8
    6.2240 6.2246 151(13) 0.00564 135.4 135.8
    6.2250 6.2256 144(13) 0.00589 135.3 135.8
    6.2260 6.2266 143(13) 0.00593 135.3 135.7
    6.2270 6.2276 159(14) 0.00533 135.3 135.7
    6.2280 6.2286 159(14) 0.00531 135.3 135.7
    6.2290 6.2296 146(13) 0.00581 135.2 135.6
    6.2300 6.2306 158(14) 0.00539 135.2 135.6
    6.2310 6.2316 150(13) 0.00561 135.2 135.6
    6.2320 6.2326 147(13) 0.00575 135.2 135.6
    6.2330 6.2336 159(14) 0.00534 135.1 135.5
    6.2340 6.2346 142(13) 0.00601 135.1 135.5
    6.2350 6.2356 143(13) 0.00595 135.1 135.5
    6.2360 6.2366 150(13) 0.00569 135.1 135.4
    6.2370 6.2376 161(14) 0.00530 135.1 135.4
    6.2380 6.2386 145(13) 0.00591 135.0 135.4
    6.2390 6.2396 133(13) 0.00636 135.0 135.4
    6.2400 6.2406 131(12) 0.00649 135.0 135.3
    6.2410 6.2416 152(13) 0.00561 135.0 135.3
    6.2420 6.2426 141(13) 0.00599 134.9 135.3
    6.2430 6.2436 131(12) 0.00642 134.9 135.3
    6.2440 6.2446 135(12) 0.00642 134.9 135.2
    6.2450 6.2456 152(13) 0.00566 134.9 135.2
    6.2460 6.2466 136(13) 0.00626 134.8 135.2
    6.2470 6.2476 150(13) 0.00569 134.8 135.1
    6.2480 6.2486 135(13) 0.00639 134.8 135.1
    6.2490 6.2496 161(14) 0.00531 134.8 135.1
    6.2500 6.2506 145(13) 0.00590 134.7 135.1
    6.2510 6.2516 129(12) 0.00666 134.7 135.0
    6.2520 6.2526 136(13) 0.00620 134.7 135.0
    6.2530 6.2536 152(13) 0.00553 134.7 135.0
    6.2540 6.2546 144(13) 0.00591 134.6 134.9
    6.2550 6.2556 154(13) 0.00561 134.6 134.9
    6.2560 6.2566 185(15) 0.00453 134.6 134.9
    6.2570 6.2576 169(14) 0.00501 134.6 134.9
    6.2580 6.2586 162(14) 0.00524 134.6 134.8
    6.2590 6.2596 159(14) 0.00540 134.5 134.8
    6.2600 6.2606 157(13) 0.00550 134.5 134.8
    6.2610 6.2616 131(12) 0.00650 134.5 134.8
    6.2620 6.2626 157(14) 0.00540 134.5 134.7
    6.2630 6.2636 151(13) 0.00563 134.4 134.7
    6.2640 6.2646 142(13) 0.00599 134.4 134.7
    6.2650 6.2656 134(13) 0.00638 134.4 134.7
    6.2660 6.2666 144(13) 0.00591 134.4 134.6
    6.2670 6.2676 144(13) 0.00589 134.3 134.6
    6.2680 6.2686 157(14) 0.00542 134.3 134.6
    6.2690 6.2696 147(13) 0.00584 134.3 134.5
    6.2700 6.2706 140(13) 0.00607 134.3 134.5
    6.2710 6.2716 143(13) 0.00591 134.2 134.5
    6.2720 6.2726 148(13) 0.00570 134.2 134.5
    6.2730 6.2736 157(14) 0.00536 134.2 134.4
    6.2740 6.2746 151(13) 0.00567 134.2 134.4
    6.2750 6.2756 130(12) 0.00663 134.1 134.4
    6.2760 6.2766 159(14) 0.00532 134.1 134.4
    6.2770 6.2776 138(13) 0.00620 134.1 134.3
    6.2780 6.2786 165(14) 0.00518 134.1 134.3
    6.2790 6.2796 146(13) 0.00578 134.0 134.3
    6.2800 6.2806 157(14) 0.00537 134.0 134.3
    6.2810 6.2816 175(14) 0.00483 134.0 134.2
    6.2820 6.2826 160(14) 0.00536 134.0 134.2
    6.2830 6.2836 142(13) 0.00598 134.0 134.2
    6.2840 6.2846 140(13) 0.00608 133.9 134.2
    6.2850 6.2856 141(13) 0.00607 133.9 134.1
    6.2860 6.2866 148(13) 0.00580 133.9 134.0
    6.2870 6.2876 150(13) 0.00562 133.9 134.0
    6.2880 6.2886 165(14) 0.00510 133.8 133.9
    6.2890 6.2896 160(14) 0.00529 133.8 133.9
    6.2900 6.2906 179(14) 0.00478 133.8 133.9
    6.2910 6.2916 169(14) 0.00501 133.8 133.9
    6.2920 6.2926 189(15) 0.00447 133.7 133.8
    6.2930 6.2936 201(15) 0.00424 133.7 133.8
    6.2940 6.2946 208(16) 0.00410 133.7 133.8
    6.2950 6.2956 187(15) 0.00451 133.7 133.8
    6.2960 6.2966 185(15) 0.00459 133.6 133.7
    6.2970 6.2976 175(14) 0.00487 133.6 133.7
    6.2980 6.2986 171(14) 0.00502 133.6 133.7
    6.2990 6.2996 177(14) 0.00479 133.6 133.7
    6.3000 6.3006 176(14) 0.00480 133.5 133.6
    6.3010 6.3016 161(14) 0.00525 133.5 133.6
    6.3020 6.3026 163(14) 0.00521 133.5 133.6
    6.3030 6.3036 152(13) 0.00557 133.5 133.6
    6.3040 6.3046 138(13) 0.00621 133.5 133.5
    6.3050 6.3056 154(13) 0.00552 133.4 133.5
    6.3060 6.3066 153(13) 0.00561 133.4 133.5
    6.3070 6.3076 146(13) 0.00590 133.4 133.5
    6.3080 6.3086 157(14) 0.00540 133.4 133.4
    6.3090 6.3096 164(14) 0.00521 133.3 133.4
    6.3100 6.3106 151(13) 0.00564 133.3 133.4
    6.3110 6.3116 158(14) 0.00541 133.3 133.4
    6.3120 6.3126 147(13) 0.00581 133.3 133.4
    6.3130 6.3136 159(14) 0.00534 133.2 133.3
    6.3140 6.3146 155(14) 0.00547 133.2 133.3
    6.3150 6.3156 153(13) 0.00558 133.2 133.3
    6.3160 6.3166 150(13) 0.00573 133.2 133.3
    6.3170 6.3176 149(13) 0.00571 133.1 133.2
    6.3180 6.3186 153(13) 0.00555 133.1 133.2
    6.3190 6.3196 149(13) 0.00574 133.1 133.2
    6.3200 6.3206 160(14) 0.00528 133.1 133.2
    6.3210 6.3216 147(13) 0.00574 133.0 133.1
    6.3220 6.3226 133(12) 0.00645 133.0 133.1
    6.3230 6.3236 137(13) 0.00626 133.0 133.1
    6.3240 6.3246 155(14) 0.00543 133.0 133.1
    6.3250 6.3256 136(13) 0.00624 133.0 133.0
    6.3260 6.3266 138(13) 0.00620 132.9 133.0
    6.3270 6.3276 153(13) 0.00556 132.9 133.0
    6.3280 6.3286 150(13) 0.00568 132.9 133.0
    6.3290 6.3296 140(13) 0.00609 132.9 132.9
    6.3300 6.3306 157(14) 0.00539 132.8 132.9
    6.3310 6.3316 162(14) 0.00529 132.8 132.9
    6.3320 6.3326 182(15) 0.00471 132.8 132.9
    6.3330 6.3336 161(14) 0.00531 132.8 132.8
    6.3340 6.3346 142(13) 0.00601 132.7 132.8
    6.3350 6.3356 153(13) 0.00555 132.7 132.8
    6.3360 6.3366 161(14) 0.00523 132.7 132.7
    6.3370 6.3376 143(13) 0.00595 132.7 132.7
    6.3380 6.3386 139(13) 0.00614 132.6 132.7
    6.3390 6.3396 158(14) 0.00541 132.6 132.7
    6.3400 6.3406 153(13) 0.00558 132.6 132.7
    6.3410 6.3416 137(13) 0.00623 132.6 132.6
    6.3420 6.3426 156(13) 0.00551 132.6 132.6
    6.3430 6.3436 149(13) 0.00579 132.5 132.6
    6.3440 6.3446 149(13) 0.00574 132.5 132.6
    6.3450 6.3456 149(13) 0.00571 132.5 132.5
    6.3460 6.3466 154(13) 0.00550 132.5 132.5
    6.3470 6.3476 149(13) 0.00565 132.4 132.4
    6.3480 6.3486 146(13) 0.00585 132.4 132.4
    6.3490 6.3496 147(13) 0.00579 132.4 132.4
    6.3500 6.3506 145(13) 0.00591 132.4 132.4
    6.3510 6.3516 146(13) 0.00592 132.3 132.4
    6.3520 6.3526 156(14) 0.00546 132.3 132.3
    6.3530 6.3536 138(13) 0.00613 132.3 132.3
    6.3540 6.3546 158(14) 0.00535 132.3 132.3
    6.3550 6.3556 146(13) 0.00582 132.2 132.3
    6.3560 6.3566 155(14) 0.00549 132.2 132.2
    6.3570 6.3576 156(14) 0.00541 132.2 132.2
    6.3580 6.3586 155(13) 0.00552 132.2 132.2
    6.3590 6.3596 175(14) 0.00488 132.1 132.2
    6.3600 6.3606 155(14) 0.00547 132.1 132.1
    6.3610 6.3616 155(14) 0.00548 132.1 132.1
    6.3620 6.3626 145(13) 0.00586 132.1 132.1
    6.3630 6.3636 148(13) 0.00572 132.1 132.1
    6.3640 6.3646 169(14) 0.00508 132.0 132.0
    6.3650 6.3656 167(14) 0.00512 132.0 132.0
    6.3660 6.3666 148(13) 0.00578 132.0 132.0
    6.3670 6.3676 175(14) 0.00487 132.0 132.0
    6.3680 6.3686 153(13) 0.00555 131.9 132.0
    6.3690 6.3696 177(14) 0.00477 131.9 131.9
    6.3700 6.3706 160(14) 0.00527 131.9 131.9
    6.3710 6.3716 166(14) 0.00517 131.9 131.9
    6.3720 6.3726 148(13) 0.00572 131.8 131.9
    6.3730 6.3736 146(13) 0.00581 131.8 131.8
    6.3740 6.3746 137(13) 0.00624 131.8 131.8
    6.3750 6.3756 145(13) 0.00581 131.8 131.8
    6.3760 6.3766 151(13) 0.00556 131.7 131.8
    6.3770 6.3776 157(14) 0.00540 131.7 131.7
    6.3780 6.3786 171(14) 0.00499 131.7 131.7
    6.3790 6.3796 134(13) 0.00633 131.7 131.7
    6.3800 6.3806 143(13) 0.00599 131.7 131.7
    6.3810 6.3816 175(14) 0.00485 131.6 131.7
    6.3820 6.3826 140(13) 0.00613 131.6 131.6
    6.3830 6.3836 142(13) 0.00602 131.6 131.6
    6.3840 6.3846 150(13) 0.00565 131.6 131.6
    6.3850 6.3856 164(14) 0.00517 131.5 131.6
    6.3860 6.3866 162(14) 0.00522 131.5 131.5
    6.3870 6.3876 141(13) 0.00609 131.5 131.5
    6.3880 6.3886 166(14) 0.00514 131.5 131.5
    6.3890 6.3896 149(13) 0.00573 131.4 131.5
    6.3900 6.3906 150(13) 0.00567 131.4 131.4
    6.3910 6.3916 157(14) 0.00541 131.4 131.4
    6.3920 6.3926 174(14) 0.00487 131.4 131.4
    6.3930 6.3936 165(14) 0.00520 131.3 131.4
    6.3940 6.3946 137(13) 0.00622 131.3 131.3
    6.3950 6.3956 147(13) 0.00580 131.3 131.3
    6.3960 6.3966 148(13) 0.00574 131.3 131.3
    6.3970 6.3976 168(14) 0.00506 131.3 131.3
    6.3980 6.3986 172(14) 0.00495 131.2 131.3
    6.3990 6.3996 160(14) 0.00532 131.2 131.2
    6.4000 6.4006 163(14) 0.00522 131.2 131.2
    6.4010 6.4016 168(14) 0.00504 131.2 131.2
    6.4020 6.4026 159(14) 0.00538 131.1 131.2
    6.4030 6.4036 170(14) 0.00498 131.1 131.1
    6.4040 6.4046 138(13) 0.00614 131.1 131.1
    6.4050 6.4056 151(13) 0.00560 131.1 131.1
    6.4060 6.4066 132(12) 0.00651 131.0 131.1
    6.4070 6.4076 125(12) 0.00687 131.0 132.2
    6.4080 6.4086 157(14) 0.00537 131.0 132.1
    6.4090 6.4096 156(14) 0.00545 131.0 132.1
    6.4100 6.4106 141(13) 0.00603 130.9 132.1
    6.4110 6.4116 168(14) 0.00509 130.9 132.1
    6.4120 6.4126 166(14) 0.00520 130.9 132.1
    6.4130 6.4136 143(13) 0.00594 130.9 132.1
    6.4140 6.4146 169(14) 0.00510 130.9 132.1
    6.4150 6.4156 192(15) 0.00443 130.8 132.0
    6.4160 6.4166 162(14) 0.00522 130.8 132.0
    6.4170 6.4176 169(14) 0.00502 130.8 132.0
    6.4180 6.4186 177(14) 0.00478 130.8 132.0
    6.4190 6.4196 195(15) 0.00439 130.7 132.0
    6.4200 6.4206 221(16) 0.00384 130.7 132.0
    6.4210 6.4216 214(16) 0.00398 130.7 132.0
    6.4220 6.4226 224(16) 0.00380 130.7 132.0
    6.4230 6.4236 228(16) 0.00375 130.6 131.9
    6.4240 6.4246 229(16) 0.00371 130.6 131.9
    6.4250 6.4256 251(17) 0.003393 130.6 131.9
    6.4260 6.4266 240(17) 0.00353 130.6 131.9
    6.4270 6.4276 248(17) 0.003455 130.6 131.9
    6.4280 6.4286 216(16) 0.00395 130.5 131.9
    6.4290 6.4296 201(15) 0.00425 130.5 131.9
    6.4300 6.4306 194(15) 0.00437 130.5 131.9
    6.4310 6.4316 187(15) 0.00453 130.5 131.8
    6.4320 6.4326 182(15) 0.00469 130.4 131.8
    6.4330 6.4336 166(14) 0.00512 130.4 131.8
    6.4340 6.4346 164(14) 0.00525 130.4 131.8
    6.4350 6.4356 159(14) 0.00540 130.4 131.8
    6.4360 6.4366 163(14) 0.00526 130.3 131.8
    6.4370 6.4376 158(14) 0.00543 130.3 131.8
    6.4380 6.4386 156(13) 0.00549 130.3 131.8
    6.4390 6.4396 169(14) 0.00506 130.3 131.8
    6.4400 6.4406 169(14) 0.00503 130.2 131.8
    6.4410 6.4416 183(15) 0.00464 130.2 131.7
    6.4420 6.4426 169(14) 0.00502 130.2 131.7
    6.4430 6.4436 144(13) 0.00589 130.2 131.7
    6.4440 6.4446 151(13) 0.00563 130.2 131.7
    6.4450 6.4456 168(14) 0.00509 130.1 131.7
    6.4460 6.4466 148(13) 0.00574 130.1 131.7
    6.4470 6.4476 162(14) 0.00518 130.1 131.7
    6.4480 6.4486 145(13) 0.00584 130.1 131.7
    6.4490 6.4496 166(14) 0.00508 130.0 131.7
    6.4500 6.4506 161(14) 0.00525 130.0 131.7
    6.4510 6.4516 166(14) 0.00512 130.0 131.7
    6.4520 6.4526 164(14) 0.00523 130.0 131.7
    6.4530 6.4536 154(13) 0.00558 129.9 131.7
    6.4540 6.4546 164(14) 0.00516 129.9 131.6
    6.4550 6.4556 169(14) 0.00503 129.9 131.6
    6.4560 6.4566 146(13) 0.00585 129.9 131.6
    6.4570 6.4576 150(13) 0.00567 129.9 131.6
    6.4580 6.4586 143(13) 0.00591 129.8 131.6
    6.4590 6.4596 154(13) 0.00552 129.8 131.6
    6.4600 6.4606 167(14) 0.00511 129.8 131.6
    6.4610 6.4616 157(14) 0.00534 129.8 131.6
    6.4620 6.4626 159(14) 0.00533 129.7 131.6
    6.4630 6.4636 163(14) 0.00526 129.7 131.6
    6.4640 6.4646 149(13) 0.00578 129.7 131.6
    6.4650 6.4656 129(12) 0.00667 129.7 131.6
    6.4660 6.4666 140(13) 0.00613 129.6 131.6
    6.4670 6.4676 157(14) 0.00546 129.6 131.6
    6.4680 6.4686 163(14) 0.00522 129.6 131.6
    6.4690 6.4696 148(13) 0.00584 129.6 131.6
    6.4700 6.4706 162(14) 0.00528 129.5 131.6
    6.4710 6.4716 143(13) 0.00593 129.5 131.6
    6.4720 6.4726 149(13) 0.00568 129.5 131.6
    6.4730 6.4736 147(13) 0.00580 129.5 131.6
    6.4740 6.4746 146(13) 0.00588 129.5 131.6
    6.4750 6.4756 137(13) 0.00625 129.4 131.6
    6.4760 6.4766 151(13) 0.00564 129.4 131.6
    6.4770 6.4776 143(13) 0.00594 129.4 131.6
    6.4780 6.4786 143(13) 0.00604 129.4 131.6
    6.4790 6.4796 164(14) 0.00517 129.3 131.6
    6.4800 6.4806 139(13) 0.00610 129.3 133.7
    6.4810 6.4816 140(13) 0.00610 129.3 133.7
    6.4820 6.4826 159(14) 0.00530 129.3 133.7
    6.4830 6.4836 157(14) 0.00544 129.2 133.7
    6.4840 6.4846 142(13) 0.00604 129.2 133.8
    6.4850 6.4856 132(12) 0.00648 129.2 133.8
    6.4860 6.4866 150(13) 0.00569 129.2 133.8
    6.4870 6.4876 148(13) 0.00578 129.2 133.8
    6.4880 6.4886 139(13) 0.00608 129.1 133.9
    6.4890 6.4896 149(13) 0.00571 129.1 133.9
    6.4900 6.4906 153(13) 0.00554 129.1 133.9
    6.4910 6.4916 159(14) 0.00531 129.1 134.0
    6.4920 6.4926 172(14) 0.00493 129.0 134.0
    6.4930 6.4936 169(14) 0.00502 129.0 134.0
    6.4940 6.4946 153(13) 0.00555 129.0 134.0
    6.4950 6.4956 150(13) 0.00569 129.0 134.1
    6.4960 6.4966 140(13) 0.00608 128.9 134.1
    6.4970 6.4976 144(13) 0.00594 128.9 134.1
    6.4980 6.4986 161(14) 0.00529 128.9 134.2
    6.4990 6.4996 153(13) 0.00560 128.9 134.2
    6.5000 6.5006 136(13) 0.00631 128.9 134.3
    6.5010 6.5016 155(14) 0.00546 128.8 134.3
    6.5020 6.5026 165(14) 0.00514 128.8 134.3
    6.5030 6.5036 155(13) 0.00549 128.8 134.4
    6.5040 6.5046 160(14) 0.00531 128.8 134.4
    6.5050 6.5056 144(13) 0.00593 128.7 134.5
    6.5060 6.5066 138(13) 0.00621 128.7 134.5
    6.5070 6.5076 163(14) 0.00516 128.7 134.5
    6.5080 6.5086 146(13) 0.00579 128.7 134.6
    6.5090 6.5096 143(13) 0.00591 128.6 134.6
    6.5100 6.5106 145(13) 0.00581 128.6 134.8
    6.5110 6.5116 175(14) 0.00481 128.6 134.8
    6.5120 6.5126 167(14) 0.00507 128.6 134.9
    6.5130 6.5136 146(13) 0.00582 128.6 134.9
    6.5140 6.5146 151(13) 0.00566 128.5 135.0
    6.5150 6.5156 167(14) 0.00511 128.5 135.1
    6.5160 6.5166 148(13) 0.00569 128.5 135.1
    6.5170 6.5176 143(13) 0.00593 128.5 135.2
    6.5180 6.5186 167(14) 0.00515 128.4 135.3
    6.5190 6.5196 162(14) 0.00530 128.4 135.3
    6.5200 6.5206 156(14) 0.00546 128.4 135.4
    6.5210 6.5216 144(13) 0.00597 128.4 135.5
    6.5220 6.5226 155(13) 0.00552 128.3 135.5
    6.5230 6.5236 168(14) 0.00501 128.3 135.6
    6.5240 6.5246 160(14) 0.00529 128.3 135.7
    6.5250 6.5256 155(13) 0.00549 128.3 135.8
    6.5260 6.5266 165(14) 0.00512 128.3 135.9
    6.5270 6.5276 149(13) 0.00568 128.2 136.0
    6.5280 6.5286 154(13) 0.00550 128.2 136.1
    6.5290 6.5296 151(13) 0.00571 128.2 136.2
    6.5300 6.5306 138(13) 0.00618 128.2 136.3
    6.5310 6.5316 163(14) 0.00523 128.1 136.4
    6.5320 6.5326 170(14) 0.00499 128.1 136.5
    6.5330 6.5336 154(13) 0.00554 128.1 136.6
    6.5340 6.5346 148(13) 0.00571 128.1 136.7
    6.5350 6.5356 140(13) 0.00606 128.1 136.9
    6.5360 6.5366 147(13) 0.00581 128.0 137.0
    6.5370 6.5376 150(13) 0.00563 128.0 137.1
    6.5380 6.5386 153(13) 0.00559 128.0 137.3
    6.5390 6.5396 151(13) 0.00562 128.0 137.5
    6.5400 6.5406 160(14) 0.00532 127.9 137.6
    6.5410 6.5416 158(14) 0.00539 127.9 137.8
    6.5420 6.5426 147(13) 0.00588 127.9 138.0
    6.5430 6.5436 164(14) 0.00529 127.9 138.2
    6.5440 6.5446 152(13) 0.00563 127.8 138.5
    6.5450 6.5456 133(12) 0.00650 127.8 138.8
    6.5460 6.5466 153(13) 0.00554 127.8 139.1
    6.5470 6.5476 151(13) 0.00562 127.8 139.4
    6.5480 6.5486 138(13) 0.00617 127.8 139.8
    6.5490 6.5496 134(13) 0.00633 127.7 140.3
    6.5500 6.5506 132(12) 0.00652 127.7 140.8
    6.5510 6.5516 137(13) 0.00632 127.7 141.4
    6.5520 6.5526 159(14) 0.00533 127.7 142.2
    6.5530 6.5536 157(14) 0.00548 127.6 143.1
    6.5540 6.5546 181(15) 0.00470 127.6 144.1
    6.5550 6.5556 162(14) 0.00527 127.6 145.3
    6.5560 6.5566 156(14) 0.00547 127.6 146.6
    6.5570 6.5576 169(14) 0.00502 127.5 148.1
    6.5580 6.5586 163(14) 0.00514 127.5 149.7
    6.5590 6.5596 158(14) 0.00537 127.5 151.5
    6.5600 6.5606 157(14) 0.00542 127.5 153.3
    6.5610 6.5616 155(14) 0.00545 127.5 155.0
    6.5620 6.5626 153(13) 0.00560 127.4 156.6
    6.5630 6.5636 144(13) 0.00598 127.4 157.9
    6.5640 6.5646 150(13) 0.00572 127.4 158.7
    6.5650 6.5656 170(14) 0.00499 127.4 158.9
    6.5660 6.5666 157(14) 0.00547 127.3 158.6
    6.5670 6.5676 176(14) 0.00485 127.3 157.8
    6.5680 6.5686 170(14) 0.00501 127.3 156.6
    6.5690 6.5696 163(14) 0.00525 127.3 155.3
    6.5700 6.5706 153(13) 0.00560 127.3 153.9
    6.5710 6.5716 147(13) 0.00588 127.2 152.5
    6.5720 6.5726 169(14) 0.00505 127.2 151.3
    6.5730 6.5736 151(13) 0.00569 127.2 150.2
    6.5740 6.5746 159(14) 0.00538 127.2 149.3
    6.5750 6.5756 154(13) 0.00558 127.1 148.5
    6.5760 6.5766 145(13) 0.00587 127.1 147.9
    6.5770 6.5776 152(13) 0.00558 127.1 147.4
    6.5780 6.5786 155(13) 0.00551 127.1 147.1
    6.5790 6.5796 159(14) 0.00537 127.0 146.9
    6.5800 6.5806 147(13) 0.00579 127.0 146.8
    6.5810 6.5816 142(13) 0.00595 127.0 146.8
    6.5820 6.5826 155(14) 0.00543 127.0 146.8
    6.5830 6.5836 152(13) 0.00552 127.0 147.0
    6.5840 6.5846 142(13) 0.00597 126.9 147.2
    6.5850 6.5856 168(14) 0.00503 126.9 147.4
    6.5860 6.5866 153(14) 0.00546 126.9 147.7
    6.5870 6.5876 145(13) 0.00582 126.9 148.0
    6.5880 6.5886 157(14) 0.00546 126.8 148.3
    6.5890 6.5896 143(13) 0.00598 126.8 148.7
    6.5900 6.5906 140(13) 0.00611 126.8 149.1
    6.5910 6.5916 150(13) 0.00571 126.8 149.5
    6.5920 6.5926 139(13) 0.00609 126.8 150.0
    6.5930 6.5936 124(12) 0.00690 126.7 150.5
    6.5940 6.5946 160(14) 0.00533 126.7 151.0
    6.5950 6.5956 165(14) 0.00512 126.7 151.5
    6.5960 6.5966 158(14) 0.00538 126.7 152.1
    6.5970 6.5976 163(14) 0.00523 126.6 152.7
    6.5980 6.5986 158(14) 0.00541 126.6 153.3
    6.5990 6.5996 155(13) 0.00551 126.6 154.0
    6.6000 6.6006 175(14) 0.00485 126.6 154.7
    6.6010 6.6016 149(13) 0.00572 126.6 155.5
    6.6020 6.6026 145(13) 0.00586 126.5 156.3
    6.6030 6.6036 162(14) 0.00526 126.5 157.1
    6.6040 6.6046 158(14) 0.00533 126.5 158.0
    6.6050 6.6056 159(14) 0.00536 126.5 158.9
    6.6060 6.6066 194(15) 0.00438 126.4 159.8
    6.6070 6.6076 175(14) 0.00486 126.4 160.9
    6.6080 6.6086 159(14) 0.00534 126.4 162.0
    6.6090 6.6096 164(14) 0.00527 126.4 163.1
    6.6100 6.6106 173(14) 0.00494 126.4 164.3
    6.6110 6.6116 169(14) 0.00505 126.3 165.6
    6.6120 6.6126 176(14) 0.00485 126.3 169.4
    6.6130 6.6136 166(14) 0.00512 126.3 170.9
    6.6140 6.6146 168(14) 0.00512 126.3 172.5
    6.6150 6.6156 142(13) 0.00608 126.2 174.1
    6.6160 6.6166 175(14) 0.00487 126.2 175.9
    6.6170 6.6176 164(14) 0.00517 126.2 177.8
    6.6180 6.6186 178(15) 0.00473 126.2 179.8
    6.6190 6.6196 184(15) 0.00460 126.1 181.9
    6.6200 6.6206 181(15) 0.00472 126.1 184.2
    6.6210 6.6216 179(14) 0.00482 126.1 186.7
    6.6220 6.6226 166(14) 0.00511 126.1 189.4
    6.6230 6.6236 170(14) 0.00501 126.1 192.2
    6.6240 6.6246 178(14) 0.00477 126.0 195.3
    6.6250 6.6256 183(15) 0.00461 126.0 198.6
    6.6260 6.6266 187(15) 0.00458 126.0 202.2
    6.6270 6.6276 179(15) 0.00474 126.0 206.1
    6.6280 6.6286 172(14) 0.00495 125.9 210.4
    6.6290 6.6296 184(15) 0.00461 125.9 215.1
    6.6300 6.6306 213(16) 0.00396 125.9 220.2
    6.6310 6.6316 227(16) 0.00374 125.9 225.7
    6.6320 6.6326 217(16) 0.00395 125.9 231.9
    6.6330 6.6336 212(16) 0.00404 125.8 238.7
    6.6340 6.6346 218(16) 0.00389 125.8 246.2
    6.6350 6.6356 247(17) 0.003439 125.8 254.7
    6.6360 6.6366 249(17) 0.003424 125.8 264.2
    6.6370 6.6376 263(18) 0.003252 125.7 275.0
    6.6380 6.6386 284(18) 0.003002 125.7 287.3
    6.6390 6.6396  33E1(2)
                          0.002615 125.7 301.7
    6.6400 6.6406 299(19) 0.002812 125.7 318.6
    6.6410 6.6416  35E1(2)
                          0.002448 125.7 338.9
    6.6420 6.6426  36E1(2)
                          0.002365 125.6 363.4
    6.6430 6.6436  39E1(2)
                          0.002199 125.6 393.4
    6.6440 6.6446  42E1(2)
                          0.002002 125.6 430.5
    6.6450 6.6456  43E1(2)
                          0.001966 125.6 476.6
    6.6460 6.6466  50E1(2)
                          0.001695 125.5 533.9
    6.6470 6.6476  56E1(3)
                          0.001508 125.5 604.4
    6.6480 6.6486  65E1(3)
                          0.001308 125.5 690.8
    6.6490 6.6496  72E1(3)
                          0.001188 125.5 795.1
    6.6500 6.6506  85E1(3)
                          0.001005 125.5 919.2
    6.6510 6.6516  95E1(3)
                          0.000901 125.4 1063.8
    6.6520 6.6526  111E1(4)
                           0.000765 125. 1229.
    6.6530 6.6536  130E1(4)
                           0.000654 125. 1412.
    6.6540 6.6546  155E1(4)
                           0.000548 125. 1609.
    6.6550 6.6556  182E1(5)
                           0.000467 125. 1811.
    6.6560 6.6566  221E1(5)
                           0.000385 125. 2004.
    6.6570 6.6576  245E1(5)
                           0.0003459 125. 2170.
    6.6580 6.6586  260E1(6)
                           0.0003268 125. 2287.
    6.6590 6.6596  255E1(6)
                           0.0003331 125. 2337.
    6.6600 6.6606  239E1(5)
                           0.000355 125. 2311.
    6.6610 6.6616  210E1(5)
                           0.000405 125. 2214.
    6.6620 6.6626  188E1(5)
                           0.000450 125. 2061.
    6.6630 6.6636  173E1(5)
                           0.000489 125. 1875.
    6.6640 6.6646  153E1(4)
                           0.000554 125. 1676.
    6.6650 6.6656  135E1(4)
                           0.000628 125. 1478.
    6.6660 6.6666  123E1(4)
                           0.000691 125. 1292.
    6.6670 6.6676  112E1(4)
                           0.000754 125. 1122.
    6.6680 6.6686  101E1(3)
                           0.000840 125.1 973.0
    6.6690 6.6696  89E1(3)
                          0.000958 125.0 844.3
    6.6700 6.6706  75E1(3)
                          0.001142 125.0 735.7
    6.6710 6.6716  69E1(3)
                          0.001240 125.0 645.8
    6.6720 6.6726  60E1(3)
                          0.001400 125.0 572.4
    6.6730 6.6736  60E1(3)
                          0.001405 124.9 513.1
    6.6740 6.6746  54E1(3)
                          0.001590 124.9 465.6
    6.6750 6.6756  51E1(3)
                          0.001664 124.9 427.8
    6.6760 6.6766  47E1(2)
                          0.001817 124.9 397.6
    6.6770 6.6776  46E1(2)
                          0.001859 124.9 373.5
    6.6780 6.6786  42E1(2)
                          0.002050 124.8 354.0
    6.6790 6.6796  41E1(2)
                          0.002089 124.8 338.2
    6.6800 6.6806  37E1(2)
                          0.002333 124.8 325.3
    6.6810 6.6816  33E1(2)
                          0.002555 124.8 314.6
    6.6820 6.6826  34E1(2)
                          0.002509 124.7 305.7
    6.6830 6.6836 315(19) 0.002694 124.7 299.8
    6.6840 6.6846 293(19) 0.002915 124.7 293.6
    6.6850 6.6856 300(19) 0.002824 124.7 288.5
    6.6860 6.6866 299(19) 0.002841 124.7 284.4
    6.6870 6.6876 318(19) 0.002653 124.6 281.0
    6.6880 6.6886 307(19) 0.002765 124.6 278.4
    6.6890 6.6896 264(18) 0.003216 124.6 276.6
    6.6900 6.6906 290(19) 0.002912 124.6 275.4
    6.6910 6.6916 253(17) 0.003359 124.6 274.8
    6.6920 6.6926 256(17) 0.003334 124.5 274.8
    6.6930 6.6936 261(17) 0.003268 124.5 275.4
    6.6940 6.6946 250(17) 0.003437 124.5 276.6
    6.6950 6.6956 223(16) 0.00386 124.5 278.4
    6.6960 6.6966 228(16) 0.00377 124.4 280.8
    6.6970 6.6976 277(18) 0.003064 124.4 283.8
    6.6980 6.6986 256(17) 0.003335 124.4 287.5
    6.6990 6.6996 276(18) 0.003118 124.4 291.8
    6.7000 6.7006 284(18) 0.002987 124.4 296.9
    6.7010 6.7016 282(18) 0.003011 124.3 302.8
    6.7020 6.7026 302(19) 0.002822 124.3 309.5
    6.7030 6.7036 289(18) 0.002950 124.3 317.1
    6.7040 6.7046 310(19) 0.002742 124.3 325.8
    6.7050 6.7056  33E1(2)
                          0.002625 124.2 335.6
    6.7060 6.7066  36E1(2)
                          0.002375 124.2 346.8
    6.7070 6.7076  35E1(2)
                          0.002410 124.2 359.4
    6.7080 6.7086  39E1(2)
                          0.002187 124.2 373.8
    6.7090 6.7096  42E1(2)
                          0.002064 124.2 390.2
    6.7100 6.7106  43E1(2)
                          0.002001 124.1 409.1
    6.7110 6.7116  49E1(2)
                          0.001751 124.1 430.9
    6.7120 6.7126  52E1(3)
                          0.001635 124.1 456.5
    6.7130 6.7136  56E1(3)
                          0.001512 124.1 486.9
    6.7140 6.7146  61E1(3)
                          0.001406 124.0 523.5
    6.7150 6.7156  60E1(3)
                          0.001424 124.0 568.2
    6.7160 6.7166  72E1(3)
                          0.001188 124.0 623.3
    6.7170 6.7176  82E1(3)
                          0.001038 124.0 692.0
    6.7180 6.7186  92E1(3)
                          0.000923 124.0 778.1
    6.7190 6.7196  103E1(4)
                           0.000826 123.9 886.0
    6.7200 6.7206  113E1(4)
                           0.000757 124. 1021.
    6.7210 6.7216  130E1(4)
                           0.000656 124. 1187.
    6.7220 6.7226  146E1(4)
                           0.000581 124. 1390.
    6.7230 6.7236  174E1(5)
                           0.000490 124. 1633.
    6.7240 6.7246  196E1(5)
                           0.000434 124. 1919.
    6.7250 6.7256  235E1(5)
                           0.000361 124. 2248.
    6.7260 6.7266  256E1(6)
                           0.0003332 124. 2617.
    6.7270 6.7276  279E1(6)
                           0.0003051 124. 3014.
    6.7280 6.7286  308E1(6)
                           0.0002755 124. 3424.
    6.7290 6.7296  347E1(6)
                           0.0002443 124. 3817.
    6.7300 6.7306  384E1(7)
                           0.0002208 124. 4156.
    6.7310 6.7316  410E1(7)
                           0.0002067 124. 4394.
    6.7320 6.7326  436E1(7)
                           0.0001944 124. 4492.
    6.7330 6.7336  461E1(7)
                           0.0001835 124. 4431.
    6.7340 6.7346  461E1(7)
                           0.0001839 124. 4222.
    6.7350 6.7356  443E1(7)
                           0.0001914 124. 3903.
    6.7360 6.7366  408E1(7)
                           0.0002075 124. 3518.
    6.7370 6.7376  347E1(6)
                           0.0002447 124. 3110.
    6.7380 6.7386  284E1(6)
                           0.0002992 124. 2708.
    6.7390 6.7396  223E1(5)
                           0.000383 124. 2332.
    6.7400 6.7406  180E1(5)
                           0.000474 123. 1994.
    6.7410 6.7416  146E1(4)
                           0.000584 123. 1698.
    6.7420 6.7426  113E1(4)
                           0.000756 123. 1445.
    6.7430 6.7436  100E1(3)
                           0.000849 123.4 1234.2
    6.7440 6.7446  89E1(3)
                          0.000959 123.4 1060.9
    6.7450 6.7456  79E1(3)
                          0.001073 123.4 920.5
    6.7460 6.7466  64E1(3)
                          0.001341 123.4 808.2
    6.7470 6.7476  63E1(3)
                          0.001346 123.3 719.2
    6.7480 6.7486  54E1(3)
                          0.001557 123.3 649.1
    6.7490 6.7496  51E1(2)
                          0.001692 123.3 594.1
    6.7500 6.7506  45E1(2)
                          0.001890 123.3 551.2
    6.7510 6.7516  44E1(2)
                          0.001914 123.2 518.0
    6.7520 6.7526  44E1(2)
                          0.001932 123.2 492.8
    6.7530 6.7536  45E1(2)
                          0.001896 123.2 474.5
    6.7540 6.7546  43E1(2)
                          0.001975 123.2 462.0
    6.7550 6.7556  38E1(2)
                          0.002262 123.2 454.8
    6.7560 6.7566  37E1(2)
                          0.002264 123.1 452.4
    6.7570 6.7576  38E1(2)
                          0.002233 123.1 454.1
    6.7580 6.7586  39E1(2)
                          0.002205 123.1 459.3
    6.7590 6.7596  42E1(2)
                          0.002047 123.1 466.7
    6.7600 6.7606  41E1(2)
                          0.002106 123.1 474.7
    6.7610 6.7616  42E1(2)
                          0.002042 123.0 481.2
    6.7620 6.7626  44E1(2)
                          0.001940 123.0 483.5
    6.7630 6.7636  44E1(2)
                          0.001927 123.0 479.3
    6.7640 6.7646  45E1(2)
                          0.001879 123.0 467.8
    6.7650 6.7656  44E1(2)
                          0.001950 122.9 449.5
    6.7660 6.7666  41E1(2)
                          0.002060 122.9 426.6
    6.7670 6.7676  46E1(2)
                          0.001840 122.9 401.6
    6.7680 6.7686  43E1(2)
                          0.001960 122.9 376.3
    6.7690 6.7696  37E1(2)
                          0.002296 122.9 352.3
    6.7700 6.7706  38E1(2)
                          0.002272 122.8 330.3
    6.7710 6.7716  33E1(2)
                          0.002538 122.8 310.8
    6.7720 6.7726 313(19) 0.002720 122.8 293.8
    6.7730 6.7736 299(19) 0.002850 122.8 279.3
    6.7740 6.7746 277(18) 0.003097 122.8 267.1
    6.7750 6.7756 246(17) 0.003475 122.7 256.9
    6.7760 6.7766 220(16) 0.00388 122.7 248.5
    6.7770 6.7776 219(16) 0.00387 122.7 241.5
    6.7780 6.7786 219(16) 0.00389 122.7 235.6
    6.7790 6.7796 228(16) 0.00371 122.6 230.7
    6.7800 6.7806 221(16) 0.00383 122.6 226.6
    6.7810 6.7816 233(17) 0.00365 122.6 223.0
    6.7820 6.7826 186(15) 0.00464 122.6 219.9
    6.7830 6.7836 211(16) 0.00399 122.6 217.1
    6.7840 6.7846 199(15) 0.00424 122.5 214.7
    6.7850 6.7856 181(15) 0.00473 122.5 212.6
    6.7860 6.7866 189(15) 0.00447 122.5 210.7
    6.7870 6.7876 187(15) 0.00455 122.5 209.0
    6.7880 6.7886 189(15) 0.00449 122.5 207.5
    6.7890 6.7896 176(14) 0.00487 122.4 206.2
    6.7900 6.7906 196(15) 0.00435 122.4 205.0
    6.7910 6.7916 212(16) 0.00403 122.4 204.0
    6.7920 6.7926 174(14) 0.00490 122.4 203.1
    6.7930 6.7936 194(15) 0.00434 122.3 202.4
    6.7940 6.7946 181(15) 0.00469 122.3 201.8
    6.7950 6.7956 171(14) 0.00501 122.3 201.3
    6.7960 6.7966 178(15) 0.00475 122.3 200.9
    6.7970 6.7976 173(14) 0.00498 122.3 200.6
    6.7980 6.7986 185(15) 0.00461 122.2 200.5
    6.7990 6.7996 168(14) 0.00504 122.2 200.5
    6.8000 6.8006 165(14) 0.00517 122.2 200.5
    6.8010 6.8016 180(15) 0.00473 122.2 200.7
    6.8020 6.8026 180(15) 0.00470 122.2 201.6
    6.8030 6.8036 173(14) 0.00496 122.1 202.0
    6.8040 6.8046 177(14) 0.00481 122.1 202.5
    6.8050 6.8056 164(14) 0.00522 122.1 203.1
    6.8060 6.8066 178(14) 0.00483 122.1 203.8
    6.8070 6.8076 195(15) 0.00439 122.1 204.6
    6.8080 6.8086 196(15) 0.00429 122.0 205.6
    6.8090 6.8096 179(15) 0.00473 122.0 206.7
    6.8100 6.8106 181(15) 0.00467 122.0 207.8
    6.8110 6.8116 163(14) 0.00520 122.0 209.2
    6.8120 6.8126 168(14) 0.00507 121.9 210.6
    6.8130 6.8136 194(15) 0.00436 121.9 212.2
    6.8140 6.8146 196(15) 0.00434 121.9 214.0
    6.8150 6.8156 199(15) 0.00428 121.9 215.9
    6.8160 6.8166 197(15) 0.00426 121.9 218.0
    6.8170 6.8176 192(15) 0.00441 121.8 220.3
    6.8180 6.8186 184(15) 0.00460 121.8 222.7
    6.8190 6.8196 202(15) 0.00419 121.8 225.4
    6.8200 6.8206 194(15) 0.00441 121.8 228.3
    6.8210 6.8216 198(15) 0.00431 121.8 231.4
    6.8220 6.8226 196(15) 0.00434 121.7 234.8
    6.8230 6.8236 196(15) 0.00437 121.7 238.5
    6.8240 6.8246 192(15) 0.00446 121.7 242.5
    6.8250 6.8256 216(16) 0.00396 121.7 246.8
    6.8260 6.8266 204(15) 0.00421 121.7 251.4
    6.8270 6.8276 209(16) 0.00409 121.6 256.5
    6.8280 6.8286 220(16) 0.00385 121.6 262.0
    6.8290 6.8296 196(15) 0.00436 121.6 268.0
    6.8300 6.8306 268(18) 0.003173 121.6 274.5
    6.8310 6.8316 246(17) 0.003482 121.5 281.6
    6.8320 6.8326 267(18) 0.003207 121.5 289.4
    6.8330 6.8336 271(18) 0.003150 121.5 297.9
    6.8340 6.8346 276(18) 0.003093 121.5 307.2
    6.8350 6.8356 313(19) 0.002710 121.5 317.5
    6.8360 6.8366 290(18) 0.002941 121.4 328.7
    6.8370 6.8376 273(18) 0.003124 121.4 341.2
    6.8380 6.8386  33E1(2)
                          0.002581 121.4 355.0
    6.8390 6.8396  38E1(2)
                          0.002243 121.4 370.4
    6.8400 6.8406  38E1(2)
                          0.002251 121.4 387.6
    6.8410 6.8416  40E1(2)
                          0.002119 121.3 406.9
    6.8420 6.8426  44E1(2)
                          0.001912 121.3 428.8
    6.8430 6.8436  43E1(2)
                          0.001967 121.3 453.7
    6.8440 6.8446  53E1(3)
                          0.001605 121.3 482.5
    6.8450 6.8456  61E1(3)
                          0.001391 121.3 516.2
    6.8460 6.8466  60E1(3)
                          0.001411 121.2 556.3
    6.8470 6.8476  64E1(3)
                          0.001320 121.2 604.5
    6.8480 6.8486  69E1(3)
                          0.001244 121.2 663.4
    6.8490 6.8496  80E1(3)
                          0.001064 121.2 736.4
    6.8500 6.8506  85E1(3)
                          0.001001 121.2 827.5
    6.8510 6.8516  94E1(3)
                          0.000901 121.1 941.6
    6.8520 6.8526  106E1(4)
                           0.000799 121. 1084.
    6.8530 6.8536  119E1(4)
                           0.000716 121. 1262.
    6.8540 6.8546  133E1(4)
                           0.000642 121. 1481.
    6.8550 6.8556  160E1(4)
                           0.000533 121. 1746.
    6.8560 6.8566  178E1(5)
                           0.000479 121. 2061.
    6.8570 6.8576  211E1(5)
                           0.000402 121. 2429.
    6.8580 6.8586  243E1(5)
                           0.000351 121. 2848.
    6.8590 6.8596  285E1(6)
                           0.0002981 121. 3311.
    6.8600 6.8606  324E1(6)
                           0.0002627 121. 3802.
    6.8610 6.8616  377E1(7)
                           0.0002257 121. 4295.
    6.8620 6.8626  449E1(7)
                           0.0001893 121. 4750.
    6.8630 6.8636  520E1(8)
                           0.0001634 121. 5115.
    6.8640 6.8646  579E1(8)
                           0.0001468 121. 5335.
    6.8650 6.8656  602E1(8)
                           0.0001408 121. 5370.
    6.8660 6.8666  575E1(8)
                           0.0001474 121. 5214.
    6.8670 6.8676  531E1(8)
                           0.0001595 121. 4896.
    6.8680 6.8686  455E1(7)
                           0.0001857 121. 4467.
    6.8690 6.8696  380E1(7)
                           0.0002235 121. 3984.
    6.8700 6.8706  330E1(6)
                           0.0002572 121. 3489.
    6.8710 6.8716  282E1(6)
                           0.0003003 121. 3015.
    6.8720 6.8726  248E1(5)
                           0.0003416 121. 2580.
    6.8730 6.8736  218E1(5)
                           0.000390 121. 2194.
    6.8740 6.8746  189E1(5)
                           0.000451 121. 1860.
    6.8750 6.8756  169E1(5)
                           0.000502 121. 1578.
    6.8760 6.8766  150E1(4)
                           0.000566 121. 1345.
    6.8770 6.8776  137E1(4)
                           0.000617 121. 1154.
    6.8780 6.8786  120E1(4)
                           0.000707 121. 1000.
    6.8790 6.8796  105E1(4)
                           0.000807 121. 878.
    6.8800 6.8806  94E1(3)
                          0.000903 120.5 780.2
    6.8810 6.8816  84E1(3)
                          0.001014 120.5 702.3
    6.8820 6.8826  77E1(3)
                          0.001104 120.5 640.0
    6.8830 6.8836  75E1(3)
                          0.001134 120.5 589.4
    6.8840 6.8846  68E1(3)
                          0.001256 120.4 548.7
    6.8850 6.8856  62E1(3)
                          0.001382 120.4 514.2
    6.8860 6.8866  57E1(3)
                          0.001487 120.4 485.2
    6.8870 6.8876  54E1(3)
                          0.001583 120.4 460.4
    6.8880 6.8886  51E1(3)
                          0.001664 120.4 439.1
    6.8890 6.8896  47E1(2)
                          0.001823 120.3 420.6
    6.8900 6.8906  46E1(2)
                          0.001832 120.3 404.4
    6.8910 6.8916  44E1(2)
                          0.001928 120.3 390.3
    6.8920 6.8926  42E1(2)
                          0.002039 120.3 378.0
    6.8930 6.8936  42E1(2)
                          0.002048 120.3 367.2
    6.8940 6.8946  38E1(2)
                          0.002231 120.2 357.8
    6.8950 6.8956  35E1(2)
                          0.002404 120.2 349.6
    6.8960 6.8966  35E1(2)
                          0.002395 120.2 342.6
    6.8970 6.8976  37E1(2)
                          0.002326 120.2 336.6
    6.8980 6.8986  36E1(2)
                          0.002367 120.2 331.7
    6.8990 6.8996  35E1(2)
                          0.002440 120.1 327.6
    6.9000 6.9006  34E1(2)
                          0.002528 120.1 324.4
    6.9010 6.9016  33E1(2)
                          0.002591 120.1 322.1
    6.9020 6.9026  33E1(2)
                          0.002607 120.1 320.6
    6.9030 6.9036  33E1(2)
                          0.002559 120.1 320.0
    6.9040 6.9046  36E1(2)
                          0.002345 120.0 320.1
    6.9050 6.9056 315(19) 0.002690 120.0 321.2
    6.9060 6.9066  33E1(2)
                          0.002576 120.0 323.1
    6.9070 6.9076  33E1(2)
                          0.002579 120.0 325.9
    6.9080 6.9086  35E1(2)
                          0.002417 120.0 329.8
    6.9090 6.9096  35E1(2)
                          0.002426 119.9 334.8
    6.9100 6.9106  37E1(2)
                          0.002283 119.9 341.0
    6.9110 6.9116  37E1(2)
                          0.002282 119.9 347.6
    6.9120 6.9126  38E1(2)
                          0.002222 119.9 357.0
    6.9130 6.9136  38E1(2)
                          0.002216 119.9 368.5
    6.9140 6.9146  44E1(2)
                          0.001939 119.8 382.4
    6.9150 6.9156  46E1(2)
                          0.001851 119.8 399.3
    6.9160 6.9166  48E1(2)
                          0.001755 119.8 419.9
    6.9170 6.9176  52E1(3)
                          0.001632 119.8 445.0
    6.9180 6.9186  53E1(3)
                          0.001605 119.8 475.7
    6.9190 6.9196  59E1(3)
                          0.001433 119.7 513.9
    6.9200 6.9206  66E1(3)
                          0.001280 119.7 559.4
    6.9210 6.9216  70E1(3)
                          0.001207 119.7 614.5
    6.9220 6.9226  78E1(3)
                          0.001086 119.7 680.6
    6.9230 6.9236  80E1(3)
                          0.001059 119.7 759.3
    6.9240 6.9246  87E1(3)
                          0.000975 119.6 851.6
    6.9250 6.9256  91E1(3)
                          0.000931 119.6 958.8
    6.9260 6.9266  101E1(3)
                           0.000850 119.6 1081.5
    6.9270 6.9276  118E1(4)
                           0.000718 120. 1219.
    6.9280 6.9286  133E1(4)
                           0.000639 120. 1371.
    6.9290 6.9296  141E1(4)
                           0.000605 120. 1535.
    6.9300 6.9306  152E1(4)
                           0.000562 120. 1707.
    6.9310 6.9316  167E1(4)
                           0.000506 119. 1879.
    6.9320 6.9326  183E1(5)
                           0.000463 119. 2041.
    6.9330 6.9336  195E1(5)
                           0.000436 119. 2182.
    6.9340 6.9346  201E1(5)
                           0.000423 119. 2287.
    6.9350 6.9356  216E1(5)
                           0.000393 119. 2343.
    6.9360 6.9366  227E1(5)
                           0.000375 119. 2343.
    6.9370 6.9376  238E1(5)
                           0.000356 119. 2285.
    6.9380 6.9386  236E1(5)
                           0.000359 119. 2179.
    6.9390 6.9396  235E1(5)
                           0.000362 119. 2037.
    6.9400 6.9406  231E1(5)
                           0.000367 119. 1873.
    6.9410 6.9416  208E1(5)
                           0.000407 119. 1699.
    6.9420 6.9426  177E1(5)
                           0.000479 119. 1526.
    6.9430 6.9436  151E1(4)
                           0.000559 119. 1360.
    6.9440 6.9446  126E1(4)
                           0.000672 119. 1206.
    6.9450 6.9456  112E1(4)
                           0.000757 119. 1066.
    6.9460 6.9466  91E1(3)
                          0.000938 119.2 941.1
    6.9470 6.9476  83E1(3)
                          0.001027 119.2 831.8
    6.9480 6.9486  72E1(3)
                          0.001183 119.1 737.3
    6.9490 6.9496  63E1(3)
                          0.001346 119.1 656.5
    6.9500 6.9506  58E1(3)
                          0.001464 119.1 588.1
    6.9510 6.9516  55E1(3)
                          0.001547 119.1 530.7
    6.9520 6.9526  46E1(2)
                          0.001833 119.1 482.8
    6.9530 6.9536  46E1(2)
                          0.001836 119.0 442.9
    6.9540 6.9546  39E1(2)
                          0.002202 119.0 409.6
    6.9550 6.9556  37E1(2)
                          0.002311 119.0 381.8
    6.9560 6.9566  37E1(2)
                          0.002331 119.0 358.6
    6.9570 6.9576  33E1(2)
                          0.002590 119.0 338.8
    6.9580 6.9586 320(19) 0.002640 119.0 322.0
    6.9590 6.9596 299(19) 0.002847 118.9 307.5
    6.9600 6.9606 294(19) 0.002897 118.9 294.9
    6.9610 6.9616 288(18) 0.002943 118.9 283.8
    6.9620 6.9626 262(18) 0.003250 118.9 274.0
    6.9630 6.9636 247(17) 0.003430 118.9 265.3
    6.9640 6.9646 251(17) 0.003379 118.8 257.5
    6.9650 6.9656 242(17) 0.00354 118.8 250.5
    6.9660 6.9666 250(17) 0.003410 118.8 244.2
    6.9670 6.9676 232(17) 0.00365 118.8 238.5
    6.9680 6.9686 216(16) 0.00398 118.8 233.5
    6.9690 6.9696 191(15) 0.00450 118.7 228.9
    6.9700 6.9706 210(16) 0.00404 118.7 224.9
    6.9710 6.9716 192(15) 0.00443 118.7 221.4
    6.9720 6.9726 201(15) 0.00427 118.7 218.3
    6.9730 6.9736 196(15) 0.00435 118.7 215.6
    6.9740 6.9746 203(15) 0.00417 118.6 213.2
    6.9750 6.9756 189(15) 0.00451 118.6 211.2
    6.9760 6.9766 186(15) 0.00457 118.6 209.3
    6.9770 6.9776 192(15) 0.00439 118.6 207.6
    6.9780 6.9786 178(14) 0.00479 118.6 205.7
    6.9790 6.9796 175(14) 0.00487 118.5 203.7
    6.9800 6.9806 183(15) 0.00469 118.5 201.5
    6.9810 6.9816 182(15) 0.00467 118.5 199.0
    6.9820 6.9826 182(15) 0.00466 118.5 196.3
    6.9830 6.9836 166(14) 0.00518 118.5 193.5
    6.9840 6.9846 166(14) 0.00514 118.4 188.7
    6.9850 6.9856 169(14) 0.00502 118.4 186.0
    6.9860 6.9866 175(14) 0.00482 118.4 183.6
    6.9870 6.9876 167(14) 0.00509 118.4 181.3
    6.9880 6.9886 183(15) 0.00462 118.4 179.2
    6.9890 6.9896 184(15) 0.00458 118.3 177.3
    6.9900 6.9906 167(14) 0.00512 118.3 175.6
    6.9910 6.9916 145(13) 0.00589 118.3 174.1
    6.9920 6.9926 165(14) 0.00518 118.3 172.8
    6.9930 6.9936 171(14) 0.00499 118.3 171.6
    6.9940 6.9946 165(14) 0.00521 118.2 170.6
    6.9950 6.9956 169(14) 0.00500 118.2 169.6
    6.9960 6.9966 169(14) 0.00501 118.2 168.8
    6.9970 6.9976 175(14) 0.00487 118.2 168.1
    6.9980 6.9986 147(13) 0.00580 118.2 167.5
    6.9990 6.9996 159(14) 0.00531 118.1 166.9
    7.0000 7.0006 136(13) 0.00620 118.1 166.4
    7.0010 7.0016 137(13) 0.00616 118.1 166.0
    7.0020 7.0026 163(14) 0.00520 118.1 165.7
    7.0030 7.0036 164(14) 0.00523 118.1 165.4
    7.0040 7.0046 160(14) 0.00530 118.0 165.2
    7.0050 7.0056 142(13) 0.00598 118.0 165.1
    7.0060 7.0066 158(14) 0.00541 118.0 165.0
    7.0070 7.0076 176(14) 0.00485 118.0 165.0
    7.0080 7.0086 157(14) 0.00540 118.0 165.1
    7.0090 7.0096 157(14) 0.00541 117.9 165.2
    7.0100 7.0106 155(13) 0.00549 117.9 165.5
    7.0110 7.0116 171(14) 0.00498 117.9 165.7
    7.0120 7.0126 168(14) 0.00505 117.9 166.1
    7.0130 7.0136 162(14) 0.00526 117.9 166.6
    7.0140 7.0146 177(14) 0.00480 117.8 167.1
    7.0150 7.0156 181(15) 0.00469 117.8 167.7
    7.0160 7.0166 174(14) 0.00491 117.8 168.4
    7.0170 7.0176 176(14) 0.00480 117.8 169.3
    7.0180 7.0186 162(14) 0.00522 117.8 170.3
    7.0190 7.0196 146(13) 0.00587 117.7 171.4
    7.0200 7.0206 156(14) 0.00541 117.7 172.6
    7.0210 7.0216 154(13) 0.00551 117.7 174.0
    7.0220 7.0226 172(14) 0.00490 117.7 175.6
    7.0230 7.0236 165(14) 0.00514 117.7 177.4
    7.0240 7.0246 160(14) 0.00534 117.7 179.3
    7.0250 7.0256 172(14) 0.00498 117.6 181.5
    7.0260 7.0266 189(15) 0.00451 117.6 184.0
    7.0270 7.0276 171(14) 0.00498 117.6 186.8
    7.0280 7.0286 187(15) 0.00452 117.6 189.9
    7.0290 7.0296 174(14) 0.00487 117.6 193.4
    7.0300 7.0306 177(14) 0.00479 117.5 197.3
    7.0310 7.0316 204(15) 0.00418 117.5 201.8
    7.0320 7.0326 224(16) 0.00378 117.5 206.9
    7.0330 7.0336 223(16) 0.00378 117.5 212.9
    7.0340 7.0346 228(16) 0.00371 117.5 219.9
    7.0350 7.0356 226(16) 0.00375 117.4 228.1
    7.0360 7.0366 204(15) 0.00419 117.4 237.9
    7.0370 7.0376 224(16) 0.00379 117.4 249.9
    7.0380 7.0386 262(18) 0.003219 117.4 264.5
    7.0390 7.0396 264(18) 0.003208 117.4 282.4
    7.0400 7.0406 302(19) 0.002821 117.3 304.6
    7.0410 7.0416 308(19) 0.002764 117.3 332.0
    7.0420 7.0426  35E1(2)
                          0.002447 117.3 365.6
    7.0430 7.0436  37E1(2)
                          0.002316 117.3 406.6
    7.0440 7.0446  39E1(2)
                          0.002160 117.3 456.0
    7.0450 7.0456  42E1(2)
                          0.002039 117.2 514.5
    7.0460 7.0466  48E1(2)
                          0.001797 117.2 582.9
    7.0470 7.0476  55E1(3)
                          0.001544 117.2 661.1
    7.0480 7.0486  60E1(3)
                          0.001417 117.2 748.5
    7.0490 7.0496  74E1(3)
                          0.001151 117.2 843.4
    7.0500 7.0506  89E1(3)
                          0.000954 117.2 942.7
    7.0510 7.0516  99E1(3)
                          0.000855 117.1 1040.9
    7.0520 7.0526  108E1(4)
                           0.000783 117. 1131.
    7.0530 7.0536  121E1(4)
                           0.000699 117. 1202.
    7.0540 7.0546  129E1(4)
                           0.000659 117. 1246.
    7.0550 7.0556  128E1(4)
                           0.000666 117. 1255.
    7.0560 7.0566  119E1(4)
                           0.000709 117. 1228.
    7.0570 7.0576  111E1(4)
                           0.000769 117. 1168.
    7.0580 7.0586  98E1(3)
                          0.000867 117.0 1085.7
    7.0590 7.0596  89E1(3)
                          0.000949 117.0 990.2
    7.0600 7.0606  84E1(3)
                          0.001011 117.0 891.1
    7.0610 7.0616  74E1(3)
                          0.001150 116.9 793.3
    7.0620 7.0626  67E1(3)
                          0.001250 116.9 701.8
    7.0630 7.0636  59E1(3)
                          0.001430 116.9 618.7
    7.0640 7.0646  57E1(3)
                          0.001503 116.9 545.3
    7.0650 7.0656  53E1(3)
                          0.001600 116.9 481.7
    7.0660 7.0666  47E1(2)
                          0.001798 116.8 427.7
    7.0670 7.0676  42E1(2)
                          0.002028 116.8 382.6
    7.0680 7.0686  39E1(2)
                          0.002181 116.8 345.2
    7.0690 7.0696  37E1(2)
                          0.002332 116.8 314.7
    7.0700 7.0706  36E1(2)
                          0.002386 116.8 289.9
    7.0710 7.0716  33E1(2)
                          0.002592 116.8 269.7
    7.0720 7.0726 284(18) 0.003023 116.7 253.3
    7.0730 7.0736 280(18) 0.003042 116.7 240.0
    7.0740 7.0746 285(18) 0.002973 116.7 228.9
    7.0750 7.0756 276(18) 0.003080 116.7 219.7
    7.0760 7.0766 248(17) 0.003436 116.7 211.9
    7.0770 7.0776 219(16) 0.00391 116.6 205.2
    7.0780 7.0786 240(17) 0.00355 116.6 199.5
    7.0790 7.0796 216(16) 0.00398 116.6 194.4
    7.0800 7.0806 220(16) 0.00385 116.6 189.9
    7.0810 7.0816 214(16) 0.00400 116.6 186.0
    7.0820 7.0826 179(15) 0.00475 116.5 182.4
    7.0830 7.0836 205(16) 0.00414 116.5 179.2
    7.0840 7.0846 191(15) 0.00446 116.5 176.3
    7.0850 7.0856 180(15) 0.00473 116.5 173.7
    7.0860 7.0866 179(14) 0.00476 116.5 171.4
    7.0870 7.0876 181(14) 0.00477 116.4 169.2
    7.0880 7.0886 188(15) 0.00453 116.4 167.2
    7.0890 7.0896 180(14) 0.00477 116.4 165.5
    7.0900 7.0906 199(15) 0.00427 116.4 163.8
    7.0910 7.0916 171(14) 0.00501 116.4 162.3
    7.0920 7.0926 172(14) 0.00494 116.4 161.0
    7.0930 7.0936 166(14) 0.00517 116.3 159.7
    7.0940 7.0946 162(14) 0.00531 116.3 158.6
    7.0950 7.0956 171(14) 0.00495 116.3 157.5
    7.0960 7.0966 196(15) 0.00431 116.3 156.6
    7.0970 7.0976 165(14) 0.00519 116.3 155.7
    7.0980 7.0986 157(14) 0.00546 116.2 154.9
    7.0990 7.0996 153(13) 0.00562 116.2 154.2
    7.1000 7.1006 161(14) 0.00526 116.2 153.5
    7.1010 7.1016 162(14) 0.00523 116.2 152.9
    7.1020 7.1026 163(14) 0.00519 116.2 152.4
    7.1030 7.1036 148(13) 0.00573 116.1 151.9
    7.1040 7.1046 158(14) 0.00540 116.1 151.4
    7.1050 7.1056 164(14) 0.00521 116.1 151.1
    7.1060 7.1066 184(15) 0.00460 116.1 150.7
    7.1070 7.1076 173(14) 0.00494 116.1 150.4
    7.1080 7.1086 171(14) 0.00500 116.1 150.2
    7.1090 7.1096 151(13) 0.00562 116.0 150.0
    7.1100 7.1106 171(14) 0.00494 116.0 152.6
    7.1110 7.1116 161(14) 0.00524 116.0 152.5
    7.1120 7.1126 151(13) 0.00560 116.0 152.4
    7.1130 7.1136 171(14) 0.00495 116.0 152.4
    7.1140 7.1146 154(14) 0.00548 115.9 152.5
    7.1150 7.1156 166(14) 0.00511 115.9 152.5
    7.1160 7.1166 175(14) 0.00486 115.9 152.7
    7.1170 7.1176 164(14) 0.00516 115.9 150.4
    7.1180 7.1186 149(13) 0.00567 115.9 150.6
    7.1190 7.1196 142(13) 0.00605 115.9 150.8
    7.1200 7.1206 151(13) 0.00573 115.8 151.2
    7.1210 7.1216 166(14) 0.00509 115.8 151.5
    7.1220 7.1226 163(14) 0.00526 115.8 151.9
    7.1230 7.1236 141(13) 0.00601 115.8 152.4
    7.1240 7.1246 155(14) 0.00547 115.8 152.9
    7.1250 7.1256 153(13) 0.00556 115.7 153.5
    7.1260 7.1266 172(14) 0.00493 115.7 154.1
    7.1270 7.1276 155(13) 0.00553 115.7 154.8
    7.1280 7.1286 163(14) 0.00522 115.7 155.6
    7.1290 7.1296 157(14) 0.00547 115.7 156.4
    7.1300 7.1306 148(13) 0.00573 115.6 157.3
    7.1310 7.1316 167(14) 0.00508 115.6 158.3
    7.1320 7.1326 178(15) 0.00474 115.6 159.4
    7.1330 7.1336 177(14) 0.00480 115.6 160.6
    7.1340 7.1346 167(14) 0.00507 115.6 161.9
    7.1350 7.1356 174(14) 0.00488 115.6 163.3
    7.1360 7.1366 174(14) 0.00489 115.5 164.8
    7.1370 7.1376 187(15) 0.00458 115.5 166.5
    7.1380 7.1386 162(14) 0.00533 115.5 168.3
    7.1390 7.1396 185(15) 0.00460 115.5 170.3
    7.1400 7.1406 205(16) 0.00415 115.5 172.6
    7.1410 7.1416 199(15) 0.00431 115.4 175.0
    7.1420 7.1426 202(15) 0.00421 115.4 177.6
    7.1430 7.1436 191(15) 0.00443 115.4 180.6
    7.1440 7.1446 188(15) 0.00455 115.4 183.8
    7.1450 7.1456 203(15) 0.00421 115.4 187.4
    7.1460 7.1466 203(15) 0.00417 115.4 191.5
    7.1470 7.1476 210(16) 0.00408 115.3 196.0
    7.1480 7.1486 238(17) 0.00358 115.3 201.1
    7.1490 7.1496 216(16) 0.00394 115.3 206.8
    7.1500 7.1506 222(16) 0.00384 115.3 213.4
    7.1510 7.1516 243(17) 0.003488 115.3 221.1
    7.1520 7.1526 248(17) 0.003427 115.2 230.2
    7.1530 7.1536 267(18) 0.003203 115.2 240.9
    7.1540 7.1546 299(19) 0.002864 115.2 254.0
    7.1550 7.1556  33E1(2)
                          0.002615 115.2 270.0
    7.1560 7.1566  36E1(2)
                          0.002327 115.2 289.7
    7.1570 7.1576  37E1(2)
                          0.002288 115.2 314.2
    7.1580 7.1586  38E1(2)
                          0.002241 115.1 344.7
    7.1590 7.1596  44E1(2)
                          0.001929 115.1 382.5
    7.1600 7.1606  46E1(2)
                          0.001854 115.1 428.9
    7.1610 7.1616  54E1(3)
                          0.001562 115.1 485.3
    7.1620 7.1626  61E1(3)
                          0.001379 115.1 552.6
    7.1630 7.1636  62E1(3)
                          0.001384 115.0 631.8
    7.1640 7.1646  69E1(3)
                          0.001229 115.0 722.6
    7.1650 7.1656  73E1(3)
                          0.001161 115.0 824.4
    7.1660 7.1666  84E1(3)
                          0.001014 115.0 935.0
    7.1670 7.1676  94E1(3)
                          0.000912 115.0 1049.9
    7.1680 7.1686  104E1(4)
                           0.000816 115.0 1162.3
    7.1690 7.1696  119E1(4)
                           0.000714 115. 1262.
    7.1700 7.1706  130E1(4)
                           0.000652 115. 1338.
    7.1710 7.1716  132E1(4)
                           0.000643 115. 1377.
    7.1720 7.1726  143E1(4)
                           0.000593 115. 1374.
    7.1730 7.1736  152E1(4)
                           0.000558 115. 1328.
    7.1740 7.1746  145E1(4)
                           0.000589 115. 1248.
    7.1750 7.1756  129E1(4)
                           0.000659 115. 1145.
    7.1760 7.1766  120E1(4)
                           0.000706 115. 1032.
    7.1770 7.1776  111E1(4)
                           0.000767 115. 918.
    7.1780 7.1786  88E1(3)
                          0.000966 114.8 809.2
    7.1790 7.1796  78E1(3)
                          0.001095 114.8 709.6
    7.1800 7.1806  68E1(3)
                          0.001241 114.7 621.2
    7.1810 7.1816  59E1(3)
                          0.001442 114.7 544.6
    7.1820 7.1826  54E1(3)
                          0.001562 114.7 479.8
    7.1830 7.1836  47E1(2)
                          0.001807 114.7 425.7
    7.1840 7.1846  43E1(2)
                          0.002001 114.7 381.5
    7.1850 7.1856  41E1(2)
                          0.002073 114.6 345.6
    7.1860 7.1866  41E1(2)
                          0.002064 114.6 316.7
    7.1870 7.1876  34E1(2)
                          0.002532 114.6 292.1
    7.1880 7.1886  34E1(2)
                          0.002503 114.6 273.7
    7.1890 7.1896 312(19) 0.002744 114.6 258.9
    7.1900 7.1906 320(19) 0.002648 114.6 246.9
    7.1910 7.1916 312(19) 0.002711 114.5 237.0
    7.1920 7.1926 310(19) 0.002747 114.5 228.9
    7.1930 7.1936 311(19) 0.002710 114.5 222.1
    7.1940 7.1946 310(19) 0.002743 114.5 216.3
    7.1950 7.1956 294(19) 0.002879 114.5 211.4
    7.1960 7.1966 258(17) 0.003285 114.5 207.1
    7.1970 7.1976 253(17) 0.003368 114.4 203.4
    7.1980 7.1986 262(18) 0.003261 114.4 200.2
    7.1990 7.1996 278(18) 0.003058 114.4 197.5
    7.2000 7.2006 245(17) 0.003483 114.4 195.1
    7.2010 7.2016 237(17) 0.00359 114.4 193.0
    7.2020 7.2026 231(16) 0.00369 114.3 191.3
    7.2030 7.2036 221(16) 0.00389 114.3 189.8
    7.2040 7.2046 225(16) 0.00380 114.3 188.5
    7.2050 7.2056 274(18) 0.003111 114.3 187.5
    7.2060 7.2066 256(17) 0.003327 114.3 186.8
    7.2070 7.2076 242(17) 0.003489 114.3 186.2
    7.2080 7.2086 248(17) 0.003421 114.2 185.8
    7.2090 7.2096 247(17) 0.003439 114.2 185.6
    7.2100 7.2106 236(17) 0.00361 114.2 185.5
    7.2110 7.2116 238(17) 0.00357 114.2 185.7
    7.2120 7.2126 213(16) 0.00402 114.2 185.9
    7.2130 7.2136 255(17) 0.003344 114.1 186.4
    7.2140 7.2146 243(17) 0.00353 114.1 187.0
    7.2150 7.2156 247(17) 0.003463 114.1 187.8
    7.2160 7.2166 233(16) 0.00369 114.1 188.7
    7.2170 7.2176 251(17) 0.003377 114.1 189.8
    7.2180 7.2186 261(18) 0.003225 114.1 191.1
    7.2190 7.2196 255(17) 0.003310 114.0 192.6
    7.2200 7.2206 235(17) 0.00363 114.0 194.2
    7.2210 7.2216 254(17) 0.003357 114.0 196.0
    7.2220 7.2226 247(17) 0.003448 114.0 198.1
    7.2230 7.2236 250(17) 0.003404 114.0 200.3
    7.2240 7.2246 245(17) 0.003491 114.0 202.8
    7.2250 7.2256 263(18) 0.003249 113.9 205.6
    7.2260 7.2266 272(18) 0.003132 113.9 208.6
    7.2270 7.2276 266(18) 0.003194 113.9 211.9
    7.2280 7.2286 246(17) 0.003479 113.9 215.6
    7.2290 7.2296 288(18) 0.002971 113.9 219.6
    7.2300 7.2306 298(19) 0.002848 113.8 224.1
    7.2310 7.2316 296(19) 0.002874 113.8 229.0
    7.2320 7.2326 285(18) 0.002997 113.8 234.5
    7.2330 7.2336 312(19) 0.002733 113.8 240.6
    7.2340 7.2346 319(19) 0.002671 113.8 247.5
    7.2350 7.2356  34E1(2)
                          0.002549 113.8 255.3
    7.2360 7.2366  33E1(2)
                          0.002572 113.7 264.1
    7.2370 7.2376  35E1(2)
                          0.002402 113.7 274.2
    7.2380 7.2386  37E1(2)
                          0.002263 113.7 285.8
    7.2390 7.2396  39E1(2)
                          0.002188 113.7 299.1
    7.2400 7.2406  40E1(2)
                          0.002136 113.7 314.6
    7.2410 7.2416  47E1(2)
                          0.001809 113.7 332.5
    7.2420 7.2426  50E1(2)
                          0.001714 113.6 353.3
    7.2430 7.2436  49E1(2)
                          0.001743 113.6 377.4
    7.2440 7.2446  49E1(2)
                          0.001744 113.6 405.4
    7.2450 7.2456  55E1(3)
                          0.001541 113.6 437.7
    7.2460 7.2466  58E1(3)
                          0.001473 113.6 474.9
    7.2470 7.2476  64E1(3)
                          0.001321 113.6 517.4
    7.2480 7.2486  63E1(3)
                          0.001361 113.5 565.6
    7.2490 7.2496  67E1(3)
                          0.001264 113.5 619.8
    7.2500 7.2506  75E1(3)
                          0.001142 113.5 680.5
    7.2510 7.2516  78E1(3)
                          0.001097 113.5 747.5
    7.2520 7.2526  85E1(3)
                          0.001005 113.5 820.6
    7.2530 7.2536  87E1(3)
                          0.000970 113.4 899.4
    7.2540 7.2546  94E1(3)
                          0.000902 113.4 983.0
    7.2550 7.2556  99E1(3)
                          0.000863 113.4 1069.7
    7.2560 7.2566  110E1(4)
                           0.000769 113. 1157.
    7.2570 7.2576  115E1(4)
                           0.000734 113. 1243.
    7.2580 7.2586  116E1(4)
                           0.000733 113. 1322.
    7.2590 7.2596  117E1(4)
                           0.000726 113. 1391.
    7.2600 7.2606  133E1(4)
                           0.000637 113. 1444.
    7.2610 7.2616  137E1(4)
                           0.000620 113. 1477.
    7.2620 7.2626  138E1(4)
                           0.000614 113. 1487.
    7.2630 7.2636  144E1(4)
                           0.000589 113. 1473.
    7.2640 7.2646  147E1(4)
                           0.000577 113. 1436.
    7.2650 7.2656  145E1(4)
                           0.000584 113. 1381.
    7.2660 7.2666  136E1(4)
                           0.000625 113. 1311.
    7.2670 7.2676  144E1(4)
                           0.000588 113. 1231.
    7.2680 7.2686  136E1(4)
                           0.000623 113. 1146.
    7.2690 7.2696  121E1(4)
                           0.000701 113. 1060.
    7.2700 7.2706  109E1(4)
                           0.000784 113. 976.
    7.2710 7.2716  88E1(3)
                          0.000963 113.1 894.9
    7.2720 7.2726  76E1(3)
                          0.001117 113.1 819.2
    7.2730 7.2736  67E1(3)
                          0.001268 113.1 749.4
    7.2740 7.2746  61E1(3)
                          0.001401 113.1 685.8
    7.2750 7.2756  57E1(3)
                          0.001494 113.1 628.7
    7.2760 7.2766  51E1(3)
                          0.001653 113.1 578.1
    7.2770 7.2776  46E1(2)
                          0.001837 113.0 533.5
    7.2780 7.2786  43E1(2)
                          0.002001 113.0 494.7
    7.2790 7.2796  38E1(2)
                          0.002273 113.0 461.2
    7.2800 7.2806  34E1(2)
                          0.002512 113.0 432.6
    7.2810 7.2816  36E1(2)
                          0.002380 113.0 408.4
[truncated: 1,619,679 more chars]
